# Supplementary material for: Sequence-based GWAS, network and pathway analyses reveal genes co-associated with milk cheese-making properties and milk composition in Montbéliarde cows
Source: Genet Sel Evol. 2019 Jul 1;51:34. doi: 10.1186/s12711-019-0473-7 (PMC6604208; doi:10.1186/s12711-019-0473-7)
Supplement: Supplementary file 2 — Additional file 2: Table S1. Description of the 264 genes located in confidence intervals of the QTL detected by GWAS for milk cheese-making and composition traits. Name and position of candidate genes identified by GWAS. [file 12711_2019_473_MOESM2_ESM.xlsx]

## Sheet: TableS1-GenesGWAS
Table S1. Description of the 264 genes located in confidence intervals of the QTL detected by GWAS for milk cheese-making and composition traits
Gene stable ID	Gene name	Gene end (bp)	Gene start (bp)	Chromosome/scaffold name	Gene description
ENSBTAG00000000025	RAB6A	54027857	53936927	15	RAB6A, member RAS oncogene family [Source:NCBI gene;Acc:616537]
ENSBTAG00000000065	CRLS1	48575435	48552757	13	cardiolipin synthase 1 [Source:VGNC Symbol;Acc:VGNC:27719]
ENSBTAG00000000066	LRRN4	48593922	48578735	13	leucine rich repeat neuronal 4 [Source:VGNC Symbol;Acc:VGNC:31041]
ENSBTAG00000000286	PFKM	32337525	32312957	5	phosphofructokinase, muscle [Source:VGNC Symbol;Acc:VGNC:32774]
ENSBTAG00000000289	ASB8	32311809	32303361	5	ankyrin repeat and SOCS box containing 8 [Source:VGNC Symbol;Acc:VGNC:26201]
ENSBTAG00000000470	IBSP	38323305	38309555	6	integrin binding sialoprotein [Source:VGNC Symbol;Acc:VGNC:30021]
ENSBTAG00000000507	NR4A1	27992869	27977007	5	nuclear receptor subfamily 4 group A member 1 [Source:VGNC Symbol;Acc:VGNC:32245]
ENSBTAG00000000510	ATG101	27968039	27962235	5	autophagy related 101 [Source:VGNC Symbol;Acc:VGNC:26249]
ENSBTAG00000000535	PCNX2	6227327	5915711	28	pecanex homolog 2 [Source:VGNC Symbol;Acc:VGNC:32639]
ENSBTAG00000000808	COX14	29956382	29952087	5	COX14, cytochrome c oxidase assembly factor [Source:VGNC Symbol;Acc:VGNC:27628]
ENSBTAG00000000854	SEC16B	60792164	60747108	16	SEC16 homolog B, endoplasmic reticulum export factor [Source:VGNC Symbol;Acc:VGNC:34407]
ENSBTAG00000000970	ASIC1	30005379	29981933	5	acid sensing ion channel subunit 1 [Source:VGNC Symbol;Acc:VGNC:26210]
ENSBTAG00000001086	FHL2	9300671	9253234	11	four and a half LIM domains 2 [Source:VGNC Symbol;Acc:VGNC:29000]
ENSBTAG00000001136	KIAA1324	34353121	34313872	3	KIAA1324 [Source:VGNC Symbol;Acc:VGNC:30567]
ENSBTAG00000001305	ATP2B2	55302080	55001027	22	ATPase plasma membrane Ca2+ transporting 2 [Source:VGNC Symbol;Acc:VGNC:26294]
ENSBTAG00000001543	BRI3BP	53088676	53067559	17	BRI3 binding protein [Source:VGNC Symbol;Acc:VGNC:26565]
ENSBTAG00000001617	G2E3	41686535	41640498	21	G2/M-phase specific E3 ubiquitin protein ligase [Source:VGNC Symbol;Acc:VGNC:29175]
ENSBTAG00000001657	PICALM	9665840	9613012	29	phosphatidylinositol binding clathrin assembly protein [Source:VGNC Symbol;Acc:VGNC:32860]
ENSBTAG00000001827	GID8	54942283	54936109	13	GID complex subunit 8 homolog [Source:VGNC Symbol;Acc:VGNC:29353]
ENSBTAG00000001829	SLC17A9	54931310	54916961	13	solute carrier family 17 member 9 [Source:VGNC Symbol;Acc:VGNC:34704]
ENSBTAG00000001927	ATP6V1C2	86918106	86858116	11	ATPase H+ transporting V1 subunit C2 [Source:VGNC Symbol;Acc:VGNC:26320]
ENSBTAG00000002066	MYL7	77862353	77860261	4	myosin light chain 7 [Source:VGNC Symbol;Acc:VGNC:31804]
ENSBTAG00000002100	GZMM	44803445	44797942	7	granzyme M [Source:VGNC Symbol;Acc:VGNC:29734]
ENSBTAG00000002299	SEL1L3	46881531	46791165	6	SEL1L family member 3 [Source:VGNC Symbol;Acc:VGNC:50139]
ENSBTAG00000002300	DCT	69544658	69502941	12	dopachrome tautomerase [Source:VGNC Symbol;Acc:VGNC:27926]
ENSBTAG00000002928	AMTN	87621025	87608794	6	amelotin [Source:VGNC Symbol;Acc:VGNC:25876]
ENSBTAG00000002993	SFT2D1	102842498	102827388	9	SFT2 domain containing 1 [Source:NCBI gene;Acc:524821]
ENSBTAG00000003083	SLC50A1	15520448	15518286	3	solute carrier family 50 member 1 [Source:VGNC Symbol;Acc:VGNC:34899]
ENSBTAG00000003102	GCC1	92620507	92617109	4	GRIP and coiled-coil domain containing 1 [Source:VGNC Symbol;Acc:VGNC:29280]
ENSBTAG00000003108	SRD5A2	14393801	14347369	11	steroid 5 alpha-reductase 2 [Source:VGNC Symbol;Acc:VGNC:35272]
ENSBTAG00000003110	FAM19A4	32877802	32732392	22	family with sequence similarity 19 member A4, C-C motif chemokine like [Source:NCBI gene;Acc:616873]
ENSBTAG00000003372	SLC35B4	98876172	98840894	4	solute carrier family 35 member B4 [Source:VGNC Symbol;Acc:VGNC:34826]
ENSBTAG00000003494	C13H20orf194	52422570	52253039	13	chromosome 13 C20orf194 homolog [Source:VGNC Symbol;Acc:VGNC:49169]
ENSBTAG00000003504	GSS	64867355	64842138	13	glutathione synthetase [Source:VGNC Symbol;Acc:VGNC:29683]
ENSBTAG00000003535	DPM3	15517733	15517158	3	dolichyl-phosphate mannosyltransferase subunit 3 [Source:VGNC Symbol;Acc:VGNC:28185]
ENSBTAG00000003568	CLDN10	76864805	76758754	12	claudin 10 [Source:VGNC Symbol;Acc:VGNC:27403]
ENSBTAG00000003897	SMIM20	46988666	46975914	6	small integral membrane protein 20 [Source:NCBI gene;Acc:615093]
ENSBTAG00000004109		11077340	11076775	18
ENSBTAG00000004492	SWT1	67759357	67653941	16	SWT1, RNA endoribonuclease homolog [Source:VGNC Symbol;Acc:VGNC:35501]
ENSBTAG00000004515	KCNK1	6559855	6492389	28	potassium two pore domain channel subfamily K member 1 [Source:VGNC Symbol;Acc:VGNC:30465]
ENSBTAG00000004607	GSG1L	25852495	25599908	25	GSG1 like [Source:VGNC Symbol;Acc:VGNC:29677]
ENSBTAG00000004851	NCKAP5L	30262563	30251225	5	NCK associated protein 5 like [Source:VGNC Symbol;Acc:VGNC:31917]
ENSBTAG00000004856	RNF130	1217044	1082074	7	ring finger protein 130 [Source:VGNC Symbol;Acc:VGNC:34021]
ENSBTAG00000005033	FAM57B	26503844	26498127	25	family with sequence similarity 57 member B [Source:VGNC Symbol;Acc:VGNC:28823]
ENSBTAG00000005104	MGAT5B	55590603	55528770	19	mannosyl (alpha-1,6-)-glycoprotein beta-1,6-N-acetyl-glucosaminyltransferase, isozyme B [Source:HGNC Symbol;Acc:HGNC:24140]
ENSBTAG00000005260	SPP1	38127577	38120578	6	secreted phosphoprotein 1 [Source:VGNC Symbol;Acc:VGNC:35232]
ENSBTAG00000005309	TGDS	69634335	69614375	12	TDP-glucose 4,6-dehydratase [Source:VGNC Symbol;Acc:VGNC:35799]
ENSBTAG00000005310	GPR180	69663256	69637716	12	G protein-coupled receptor 180 [Source:VGNC Symbol;Acc:VGNC:29575]
ENSBTAG00000005678	AACS	53027510	52974078	17	acetoacetyl-CoA synthetase [Source:VGNC Symbol;Acc:VGNC:25438]
ENSBTAG00000005730	GPAT4	36229009	36212255	27	glycerol-3-phosphate acyltransferase 4 [Source:NCBI gene;Acc:511614]
ENSBTAG00000005754	PPM1K	37898522	37876470	6	protein phosphatase, Mg2+/Mn2+ dependent 1K [Source:VGNC Symbol;Acc:VGNC:33215]
ENSBTAG00000006352	MYT1	54217202	54157825	13	myelin transcription factor 1 [Source:VGNC Symbol;Acc:VGNC:31848]
ENSBTAG00000006525	FDXR	57175524	57164031	19	ferredoxin reductase [Source:VGNC Symbol;Acc:VGNC:28942]
ENSBTAG00000006542	RABEP2	26187429	26175182	25	rabaptin, RAB GTPase binding effector protein 2 [Source:VGNC Symbol;Acc:VGNC:33668]
ENSBTAG00000006626	TMEM132B	52785519	52565556	17	transmembrane protein 132B [Source:VGNC Symbol;Acc:VGNC:35966]
ENSBTAG00000006707	ACSL5	33234956	33184653	26	acyl-CoA synthetase long chain family member 5 [Source:VGNC Symbol;Acc:VGNC:25567]
ENSBTAG00000006810	ODAM	87335880	87327028	6	odontogenic, ameloblast associated [Source:VGNC Symbol;Acc:VGNC:50115]
ENSBTAG00000006833	LMAN1	58815897	58797010	24	lectin, mannose binding 1 [Source:VGNC Symbol;Acc:VGNC:30918]
ENSBTAG00000007584	INPP1	5903148	5867812	2	inositol polyphosphate-1-phosphatase [Source:VGNC Symbol;Acc:VGNC:30208]
ENSBTAG00000007695	CSN1S1	87159096	87141556	6	casein alpha s1 [Source:VGNC Symbol;Acc:VGNC:27763]
ENSBTAG00000007787	HIBCH	6032782	5934156	2	3-hydroxyisobutyryl-CoA hydrolase [Source:HGNC Symbol;Acc:HGNC:4908]
ENSBTAG00000007834	PPP1R16A	1633988	1628814	14	protein phosphatase 1 regulatory subunit 16A [Source:VGNC Symbol;Acc:VGNC:33230]
ENSBTAG00000007835	GPT	1626907	1623903	14	glutamic--pyruvic transaminase [Source:VGNC Symbol;Acc:VGNC:29616]
ENSBTAG00000007838	MFSD3	1622643	1620570	14	major facilitator superfamily domain containing 3 [Source:VGNC Symbol;Acc:VGNC:31437]
ENSBTAG00000007847	EED	9355669	9325136	29	embryonic ectoderm development [Source:VGNC Symbol;Acc:VGNC:28332]
ENSBTAG00000007930	NCOA6	64726460	64639066	13	nuclear receptor coactivator 6 [Source:VGNC Symbol;Acc:VGNC:31924]
ENSBTAG00000007955	SEZ6L2	26640306	26620088	25	seizure related 6 homolog like 2 [Source:VGNC Symbol;Acc:VGNC:34504]
ENSBTAG00000008063	PPARA	117233112	117151549	5	peroxisome proliferator activated receptor alpha [Source:VGNC Symbol;Acc:VGNC:33181]
ENSBTAG00000008223	NLRC4	14887359	14834022	11	NLR family CARD domain containing 4 [Source:VGNC Symbol;Acc:VGNC:32113]
ENSBTAG00000008227	LIPT2	54618047	54616841	15	lipoyl(octanoyl) transferase 2 [Source:VGNC Symbol;Acc:VGNC:54633]
ENSBTAG00000008313	KLF15	61292866	61283172	22	Kruppel like factor 15 [Source:VGNC Symbol;Acc:VGNC:30629]
ENSBTAG00000008347	MRPL48	54120351	54065466	15	mitochondrial ribosomal protein L48 [Source:VGNC Symbol;Acc:VGNC:31643]
ENSBTAG00000008355	CPSF1	1742670	1728207	14	cleavage and polyadenylation specific factor 1 [Source:VGNC Symbol;Acc:VGNC:27670]
ENSBTAG00000008374	AQP2	30103142	30097668	5	aquaporin 2 [Source:VGNC Symbol;Acc:VGNC:26046]
ENSBTAG00000008385	KLHL36	10854520	10845506	18	kelch like family member 36 [Source:VGNC Symbol;Acc:VGNC:30662]
ENSBTAG00000008541	MGST1	93950162	93926791	5	microsomal glutathione S-transferase 1 [Source:VGNC Symbol;Acc:VGNC:31451]
ENSBTAG00000008577	GRSF1	87941062	87922395	6	G-rich RNA sequence binding factor 1 [Source:VGNC Symbol;Acc:VGNC:29667]
ENSBTAG00000008718	GALNT17	29824281	29391800	25	polypeptide N-acetylgalactosaminyltransferase 17 [Source:VGNC Symbol;Acc:VGNC:50029]
ENSBTAG00000008939	DNMBP	20777487	20694707	26	dynamin binding protein [Source:VGNC Symbol;Acc:VGNC:28144]
ENSBTAG00000008951	ALPL	131857642	131791680	2	alkaline phosphatase, liver/bone/kidney [Source:VGNC Symbol;Acc:VGNC:25850]
ENSBTAG00000009365	FSCN3	92637487	92629363	4	fascin actin-bundling protein 3 [Source:VGNC Symbol;Acc:VGNC:29128]
ENSBTAG00000009366	ARF5	92627377	92624397	4	ADP ribosylation factor 5 [Source:VGNC Symbol;Acc:VGNC:26060]
ENSBTAG00000009446	USP10	10939661	10876310	18	ubiquitin specific peptidase 10 [Source:VGNC Symbol;Acc:VGNC:36710]
ENSBTAG00000009497		43265023	43264088	7	olfactory receptor, family 2, subfamily M, member 5 [Source:NCBI gene;Acc:514645]
ENSBTAG00000009824		29777556	29777299	17	COMM domain-containing protein 6 [Source:NCBI gene;Acc:101903064]
ENSBTAG00000009830	PLEKHB1	53922643	53907206	15	pleckstrin homology domain containing B1 [Source:VGNC Symbol;Acc:VGNC:33009]
ENSBTAG00000010120	HERC3	37609959	37479804	6	HECT and RLD domain containing E3 ubiquitin protein ligase 3 [Source:VGNC Symbol;Acc:VGNC:50190]
ENSBTAG00000010128	NAP1L5	37511139	37509213	6	nucleosome assembly protein 1 like 5 [Source:VGNC Symbol;Acc:VGNC:31880]
ENSBTAG00000010158	NOS1AP	7463616	7105925	3	nitric oxide synthase 1 adaptor protein [Source:NCBI gene;Acc:539686]
ENSBTAG00000010276	RECQL4	1620509	1614027	14	RecQ like helicase 4 [Source:VGNC Symbol;Acc:VGNC:33849]
ENSBTAG00000010630	ABHD18	30143868	30106834	17	abhydrolase domain containing 18 [Source:VGNC Symbol;Acc:VGNC:25499]
ENSBTAG00000010671	GLI3	79758476	79444243	4	GLI family zinc finger 3 [Source:VGNC Symbol;Acc:VGNC:29401]
ENSBTAG00000010692	SND1	93108507	92679169	4	staphylococcal nuclease and tudor domain containing 1 [Source:VGNC Symbol;Acc:VGNC:35063]
ENSBTAG00000010704	LRRC4	93043887	92953572	4	leucine rich repeat containing 4 [Source:VGNC Symbol;Acc:VGNC:31014]
ENSBTAG00000010772	TPGS1	44783986	44780281	7	tubulin polyglutamylase complex subunit 1 [Source:VGNC Symbol;Acc:VGNC:36247]
ENSBTAG00000010809	HID1	57097117	57076159	19	HID1 domain containing [Source:VGNC Symbol;Acc:VGNC:29847]
ENSBTAG00000010843	PGRMC2	29890867	29872406	17	progesterone receptor membrane component 2 [Source:VGNC Symbol;Acc:VGNC:32802]
ENSBTAG00000010873	BHLHE23	54894622	54893954	13	basic helix-loop-helix family member e23 [Source:VGNC Symbol;Acc:VGNC:26485]
ENSBTAG00000010978	PROX1	71455068	71413974	16	prospero homeobox 1 [Source:VGNC Symbol;Acc:VGNC:33369]
ENSBTAG00000011389	TMEM104	57263608	57238648	19	transmembrane protein 104 [Source:NCBI gene;Acc:516807]
ENSBTAG00000011838	PCED1B	33339728	33189704	5	PC-esterase domain containing 1B [Source:VGNC Symbol;Acc:VGNC:32624]
ENSBTAG00000012135	LARP1B	30073786	29938416	17	La ribonucleoprotein domain family member 1B [Source:VGNC Symbol;Acc:VGNC:30791]
ENSBTAG00000012237	AEBP1	77891706	77881913	4	AE binding protein 1 [Source:VGNC Symbol;Acc:VGNC:25703]
ENSBTAG00000012297	RIPOR3	79355665	79329173	13	RIPOR family member 3 [Source:VGNC Symbol;Acc:VGNC:33984]
ENSBTAG00000012342	LIMA1	29898282	29804689	5	LIM domain and actin binding 1 [Source:VGNC Symbol;Acc:VGNC:30886]
ENSBTAG00000012505	ARHGEF17	53643983	53582241	15	Rho guanine nucleotide exchange factor 17 [Source:VGNC Symbol;Acc:VGNC:26109]
ENSBTAG00000012519	XDH	14281717	14176298	11	xanthine dehydrogenase [Source:VGNC Symbol;Acc:VGNC:36984]
ENSBTAG00000012554	ANKAR	6596238	6544589	2	ankyrin and armadillo repeat containing [Source:VGNC Symbol;Acc:VGNC:25898]
ENSBTAG00000012782	AQP6	30072958	30070404	5	aquaporin 6 [Source:VGNC Symbol;Acc:VGNC:26049]
ENSBTAG00000012784	RACGAP1	30059413	30042571	5	Rac GTPase activating protein 1 [Source:VGNC Symbol;Acc:VGNC:33675]
ENSBTAG00000012927	ALDOA	26475202	26470488	25	aldolase, fructose-bisphosphate A [Source:VGNC Symbol;Acc:VGNC:25821]
ENSBTAG00000012962	SARS	34303242	34283445	3	seryl-tRNA synthetase [Source:VGNC Symbol;Acc:VGNC:34291]
ENSBTAG00000013029	ARNTL	39948727	39841299	15	aryl hydrocarbon receptor nuclear translocator like [Source:VGNC Symbol;Acc:VGNC:54628]
ENSBTAG00000013303	ACSS2	64841518	64794728	13	acyl-CoA synthetase short chain family member 2 [Source:VGNC Symbol;Acc:VGNC:25571]
ENSBTAG00000013339	NEBL	22496405	22382763	13	nebulette [Source:NCBI gene;Acc:517987]
ENSBTAG00000013391	ANKH	58546811	58376939	20	ANKH inorganic pyrophosphate transport regulator [Source:VGNC Symbol;Acc:VGNC:25901]
ENSBTAG00000013555	ACVR1B	28070153	28038532	5	activin A receptor type 1B [Source:VGNC Symbol;Acc:VGNC:25593]
ENSBTAG00000013611	SCLT1	29354595	29190572	17	sodium channel and clathrin linker 1 [Source:HGNC Symbol;Acc:HGNC:26406]
ENSBTAG00000013677	SEC14L1	55376388	55328989	19	SEC14 like lipid binding 1 [Source:VGNC Symbol;Acc:VGNC:34404]
ENSBTAG00000013691	OR2L13	43157305	43156370	7	olfactory receptor, family 2, subfamily L, member 13 [Source:NCBI gene;Acc:506034]
ENSBTAG00000013843	ACVRL1	28106733	28097837	5	activin A receptor like type 1 [Source:VGNC Symbol;Acc:VGNC:25597]
ENSBTAG00000014194	ADARB2	46630127	46383731	13	adenosine deaminase, RNA specific B2 (inactive) [Source:NCBI gene;Acc:524061]
ENSBTAG00000014249	IVNS1ABP	67785616	67765816	16	influenza virus NS1A binding protein [Source:NCBI gene;Acc:514940]
ENSBTAG00000014269	SCARB1	53273723	53180927	17	scavenger receptor class B member 1 [Source:VGNC Symbol;Acc:VGNC:34324]
ENSBTAG00000014458	MROH1	1894424	1844664	14	maestro heat like repeat family member 1 [Source:VGNC Symbol;Acc:VGNC:31609]
ENSBTAG00000014580	FCRLB	7886772	7881817	3	Fc receptor like B [Source:VGNC Symbol;Acc:VGNC:28940]
ENSBTAG00000014678	PAEP	103306381	103301664	11	progestagen-associated endometrial protein [Source:NCBI gene;Acc:280838]
ENSBTAG00000015050	HCN2	44850882	44831440	7	hyperpolarization activated cyclic nucleotide gated potassium and sodium channel 2 [Source:VGNC Symbol;Acc:VGNC:29777]
ENSBTAG00000015051	POLRMT	44864879	44851525	7	RNA polymerase mitochondrial [Source:VGNC Symbol;Acc:VGNC:33154]
ENSBTAG00000015182	STARD10	53115417	53087563	15	StAR related lipid transfer domain containing 10 [Source:VGNC Symbol;Acc:VGNC:35361]
ENSBTAG00000015547	SLC26A3	49092515	49058943	4	solute carrier family 26 member 3 [Source:VGNC Symbol;Acc:VGNC:34778]
ENSBTAG00000015581	COL9A3	55040430	55019577	13	collagen type IX alpha 3 chain [Source:VGNC Symbol;Acc:VGNC:27577]
ENSBTAG00000015678	NEMP2	5744015	5719428	2	nuclear envelope integral membrane protein 2 [Source:VGNC Symbol;Acc:VGNC:32005]
ENSBTAG00000015773	LRGUK	98791780	98639420	4	leucine rich repeats and guanylate kinase domain containing [Source:VGNC Symbol;Acc:VGNC:52794]
ENSBTAG00000015904	RORA	49750993	48949618	10	RAR related orphan receptor A [Source:VGNC Symbol;Acc:VGNC:34088]
ENSBTAG00000015980	FASN	51403614	51384922	19	fatty acid synthase [Source:VGNC Symbol;Acc:VGNC:28871]
ENSBTAG00000016072	SHC2	44753033	44723005	7	SHC adaptor protein 2 [Source:HGNC Symbol;Acc:HGNC:29869]
ENSBTAG00000016108	BTBD2	45923944	45901193	7	BTB domain containing 2 [Source:VGNC Symbol;Acc:VGNC:26589]
ENSBTAG00000016296	GPD1	29964085	29958501	5	glycerol-3-phosphate dehydrogenase 1 [Source:VGNC Symbol;Acc:VGNC:29529]
ENSBTAG00000016315	COTL1	10825733	10781076	18	coactosin like F-actin binding protein 1 [Source:VGNC Symbol;Acc:VGNC:27626]
ENSBTAG00000016414	VDR	32606144	32550521	5	vitamin D receptor [Source:VGNC Symbol;Acc:VGNC:36784]
ENSBTAG00000016629	ADCY9	3344129	3242404	25	adenylate cyclase 9 [Source:VGNC Symbol;Acc:VGNC:25650]
ENSBTAG00000016795	RUFY3	87910688	87819398	6	RUN and FYVE domain containing 3 [Source:VGNC Symbol;Acc:VGNC:34215]
ENSBTAG00000017105	FSTL4	46511730	46454414	7	follistatin like 4 [Source:VGNC Symbol;Acc:VGNC:54435]
ENSBTAG00000017189	POLE4	9694986	9683454	11	DNA polymerase epsilon 4, accessory subunit [Source:VGNC Symbol;Acc:VGNC:33121]
ENSBTAG00000017240	DGKQ	109077151	109057364	6	diacylglycerol kinase theta [Source:VGNC Symbol;Acc:VGNC:28031]
ENSBTAG00000017242	FADS6	57157895	57141972	19	fatty acid desaturase 6 [Source:VGNC Symbol;Acc:VGNC:28704]
ENSBTAG00000017248		57139865	57139506	19
ENSBTAG00000017391	HS3ST2	20800341	20685205	25	heparan sulfate-glucosamine 3-sulfotransferase 2 [Source:VGNC Symbol;Acc:VGNC:29959]
ENSBTAG00000017395	CERS5	29935323	29905581	5	ceramide synthase 5 [Source:VGNC Symbol;Acc:VGNC:27227]
ENSBTAG00000017504	FAIM2	30185025	30155763	5	Fas apoptotic inhibitory molecule 2 [Source:VGNC Symbol;Acc:VGNC:28710]
ENSBTAG00000017565	SCFD1	41804341	41692842	21	sec1 family domain containing 1 [Source:VGNC Symbol;Acc:VGNC:34330]
ENSBTAG00000017704	ABCG2	38030583	37913110	6	ATP binding cassette subfamily G member 2 [Source:VGNC Symbol;Acc:VGNC:53683]
ENSBTAG00000017781	BCDIN3D	30217104	30211622	5	BCDIN3 domain containing RNA methyltransferase [Source:VGNC Symbol;Acc:VGNC:26442]
ENSBTAG00000017819	PMVK	15725510	15715719	3	phosphomevalonate kinase [Source:VGNC Symbol;Acc:VGNC:33078]
ENSBTAG00000018000	CLN3	26313247	26301080	25	CLN3, battenin [Source:NCBI gene;Acc:504799]
ENSBTAG00000018216	SKA1	50460419	50444721	24	spindle and kinetochore associated complex subunit 1 [Source:VGNC Symbol;Acc:VGNC:34643]
ENSBTAG00000018249	KCNN3	15948350	15781068	3	potassium calcium-activated channel subfamily N member 3 [Source:VGNC Symbol;Acc:VGNC:30485]
ENSBTAG00000018348	CBLL1	49052388	49037768	4	Cbl proto-oncogene like 1 [Source:VGNC Symbol;Acc:VGNC:53630]
ENSBTAG00000018379	TMEM175	109056287	109036388	6	transmembrane protein 175 [Source:VGNC Symbol;Acc:VGNC:35999]
ENSBTAG00000018773	RND1	31097555	31090625	5	Rho family GTPase 1 [Source:VGNC Symbol;Acc:VGNC:34004]
ENSBTAG00000018804	CELSR2	34270501	34246149	3	cadherin EGF LAG seven-pass G-type receptor 2 [Source:VGNC Symbol;Acc:VGNC:27170]
ENSBTAG00000018807	MYBPHL	34235694	34221092	3	myosin binding protein H like [Source:VGNC Symbol;Acc:VGNC:31783]
ENSBTAG00000019041	FAM19A1	33589723	33069684	22	family with sequence similarity 19 member A1, C-C motif chemokine like [Source:VGNC Symbol;Acc:VGNC:28777]
ENSBTAG00000019062	FCHSD2	53404313	53161555	15	FCH and double SH3 domains 2 [Source:VGNC Symbol;Acc:VGNC:28937]
ENSBTAG00000019188	GAK	109036271	108988692	6	cyclin G associated kinase [Source:VGNC Symbol;Acc:VGNC:29211]
ENSBTAG00000019321	CCDC57	51351984	51271301	19	coiled-coil domain containing 57 [Source:VGNC Symbol;Acc:VGNC:26901]
ENSBTAG00000019357	ZNF688	26996169	26993387	25	zinc finger protein 688 [Source:NCBI gene;Acc:786784]
ENSBTAG00000019651	TRIM52	41780369	41775017	7	tripartite motif containing 52 [Source:NCBI gene;Acc:785347]
ENSBTAG00000019839	LTBP1	15947670	15493304	11	latent transforming growth factor beta binding protein 1 [Source:VGNC Symbol;Acc:VGNC:31071]
ENSBTAG00000019995	HIKESHI	9300511	9263218	29	Hikeshi, heat shock protein nuclear import factor [Source:VGNC Symbol;Acc:VGNC:29853]
ENSBTAG00000020031	PKD2	38099549	38040871	6	polycystin 2, transient receptor potential cation channel [Source:VGNC Symbol;Acc:VGNC:32935]
ENSBTAG00000020107	DNASE1	2995606	2992452	25	deoxyribonuclease 1 [Source:VGNC Symbol;Acc:VGNC:28132]
ENSBTAG00000020244	EFNA1	15528093	15521494	3	ephrin A1 [Source:VGNC Symbol;Acc:VGNC:28355]
ENSBTAG00000020249	GLT6D1	103325372	103317236	11	glycosyltransferase 6 domain containing 1 [Source:VGNC Symbol;Acc:VGNC:29422]
ENSBTAG00000020361	SLC35F3	7195661	6762322	28	solute carrier family 35 member F3 [Source:VGNC Symbol;Acc:VGNC:34833]
ENSBTAG00000020414	DHX37	53122446	53092231	17	DEAH-box helicase 37 [Source:VGNC Symbol;Acc:VGNC:28055]
ENSBTAG00000020751	HSF1	1825793	1806081	14	heat shock transcription factor 1 [Source:VGNC Symbol;Acc:VGNC:29981]
ENSBTAG00000020921	PRKCB	22136705	21759692	25	protein kinase C beta [Source:VGNC Symbol;Acc:VGNC:33328]
ENSBTAG00000021176	CRISPLD2	11050904	10985132	18	cysteine rich secretory protein LCCL domain containing 2 [Source:VGNC Symbol;Acc:VGNC:27715]
ENSBTAG00000021257	OTOP2	57121003	57112192	19	otopetrin 2 [Source:VGNC Symbol;Acc:VGNC:32489]
ENSBTAG00000021286	SLC37A1	144437225	144364346	1	solute carrier family 37 member 1 [Source:VGNC Symbol;Acc:VGNC:34842]
ENSBTAG00000021360	RASGEF1C	1037325	1003251	7	RasGEF domain family member 1C [Source:HGNC Symbol;Acc:HGNC:27400]
ENSBTAG00000021574	TCF7L2	33943059	33755956	26	transcription factor 7 like 2 [Source:NCBI gene;Acc:540481]
ENSBTAG00000021658	GRASP	28027764	28019961	5	general receptor for phosphoinositides 1 associated scaffold protein [Source:VGNC Symbol;Acc:VGNC:29628]
ENSBTAG00000021694	SPAST	14769808	14714304	11	spastin [Source:VGNC Symbol;Acc:VGNC:35174]
ENSBTAG00000021727	NTSR1	55135137	55085432	13	neurotensin receptor 1 [Source:VGNC Symbol;Acc:VGNC:32312]
ENSBTAG00000021731	TGFBRAP1	9227574	9200410	11	transforming growth factor beta receptor associated protein 1 [Source:VGNC Symbol;Acc:VGNC:35806]
ENSBTAG00000021741	RPS6KA2	103074109	102918982	9	ribosomal protein S6 kinase A2 [Source:VGNC Symbol;Acc:VGNC:34141]
ENSBTAG00000021754	DUSP12	7857668	7849647	3	dual specificity phosphatase 12 [Source:VGNC Symbol;Acc:VGNC:28251]
ENSBTAG00000021803	GRAMD4	118012354	117975282	5	GRAM domain containing 4 [Source:VGNC Symbol;Acc:VGNC:52784]
ENSBTAG00000021808	CACNB3	31126056	31116984	5	calcium voltage-gated channel auxiliary subunit beta 3 [Source:VGNC Symbol;Acc:VGNC:26685]
ENSBTAG00000021810	DDX23	31116108	31101517	5	DEAD-box helicase 23 [Source:VGNC Symbol;Acc:VGNC:27959]
ENSBTAG00000021842	FCGR2B	7944607	7928113	3	Fc fragment of IgG receptor IIb [Source:NCBI gene;Acc:282229]
ENSBTAG00000021884	CXXC1	50420260	50414814	24	CXXC finger protein 1 [Source:VGNC Symbol;Acc:VGNC:27859]
ENSBTAG00000022690		43140311	43139373	7	olfactory receptor 2L8 [Source:NCBI gene;Acc:788079]
ENSBTAG00000022826	RAX	58751841	58747713	24	retina and anterior neural fold homeobox [Source:HGNC Symbol;Acc:HGNC:18662]
ENSBTAG00000023216		21386152	21049546	13
ENSBTAG00000023941	CPN1	20862859	20829327	26	carboxypeptidase N subunit 1 [Source:VGNC Symbol;Acc:VGNC:27656]
ENSBTAG00000024683	STATH	87239005	87229656	6	statherin [Source:NCBI gene;Acc:286765]
ENSBTAG00000026319	ASPHD1	26618147	26614815	25	aspartate beta-hydroxylase domain containing 1 [Source:VGNC Symbol;Acc:VGNC:26220]
ENSBTAG00000026356	DGAT1	1804562	1795351	14	diacylglycerol O-acyltransferase 1 [Source:VGNC Symbol;Acc:VGNC:28020]
ENSBTAG00000026403	CREBBP	3169185	3050214	25	CREB binding protein [Source:VGNC Symbol;Acc:VGNC:27698]
ENSBTAG00000026880	KRT89	27729751	27711064	5	keratin 89 [Source:VGNC Symbol;Acc:VGNC:50412]
ENSBTAG00000026994	C2H2orf88	6113008	6038403	2	chromosome 2 C2orf88 homolog [Source:VGNC Symbol;Acc:VGNC:52705]
ENSBTAG00000027464	FGFRL1	109133968	109131152	6	fibroblast growth factor receptor like 1 [Source:VGNC Symbol;Acc:VGNC:28989]
ENSBTAG00000027879	MPC1	102893601	102880277	9	mitochondrial pyruvate carrier 1 [Source:VGNC Symbol;Acc:VGNC:31569]
ENSBTAG00000029777	bta-mir-340	1147082	1146988	7	bta-mir-340 [Source:miRBase;Acc:MI0009809]
ENSBTAG00000030725		43102628	43101693	7	olfactory receptor 2L2 [Source:NCBI gene;Acc:788055]
ENSBTAG00000031718	OGFR	55050690	55043087	13	opioid growth factor receptor [Source:VGNC Symbol;Acc:VGNC:32411]
ENSBTAG00000032288	GCK	77857151	77820949	4	glucokinase [Source:VGNC Symbol;Acc:VGNC:29288]
ENSBTAG00000032436	UBC	53143425	53142511	17	ubiquitin C [Source:NCBI gene;Acc:444874]
ENSBTAG00000032603		70171520	70024624	12	multidrug resistance-associated protein 4 [Source:NCBI gene;Acc:515333]
ENSBTAG00000034159	FCRLA	7904866	7898510	3	Fc receptor like A [Source:VGNC Symbol;Acc:VGNC:28939]
ENSBTAG00000037357		15471417	15471297	11
ENSBTAG00000037935	SMARCD1	29979487	29968853	5	SWI/SNF related, matrix associated, actin dependent regulator of chromatin, subfamily d, member 1 [Source:VGNC Symbol;Acc:VGNC:34993]
ENSBTAG00000037969		20975352	20930714	13
ENSBTAG00000037984		27002052	27001814	25
ENSBTAG00000038238		60651572	60651006	16
ENSBTAG00000038737	P2RY6	53564982	53559422	15	pyrimidinergic receptor P2Y6 [Source:VGNC Symbol;Acc:VGNC:32530]
ENSBTAG00000038739	CPLX4	58790832	58770279	24	complexin 4 [Source:VGNC Symbol;Acc:VGNC:27654]
ENSBTAG00000038972	LCN9	103328557	103327151	11	lipocalin 9 [Source:VGNC Symbol;Acc:VGNC:30815]
ENSBTAG00000039050	P2RY2	53499415	53492850	15	purinergic receptor P2Y2 [Source:VGNC Symbol;Acc:VGNC:32528]
ENSBTAG00000039355	MADCAM1	44778671	44773998	7	mucosal vascular addressin cell adhesion molecule 1 [Source:VGNC Symbol;Acc:VGNC:31133]
ENSBTAG00000039372	ODF3L2	44760148	44755704	7	outer dense fiber of sperm tails 3 like 2 [Source:VGNC Symbol;Acc:VGNC:32405]
ENSBTAG00000039466	CDR2L	57064917	57053365	19	cerebellar degeneration related protein 2 like [Source:VGNC Symbol;Acc:VGNC:27154]
ENSBTAG00000039520	SIRPB1	53988803	53903061	13	signal-regulatory protein beta 1 [Source:NCBI gene;Acc:529990]
ENSBTAG00000039552	PLK4	30202777	30185756	17	polo like kinase 4 [Source:VGNC Symbol;Acc:VGNC:33036]
ENSBTAG00000039787	CSN3	87392750	87378398	6	Bos taurus casein kappa (CSN3), mRNA. [Source:RefSeq mRNA;Acc:NM_174294]
ENSBTAG00000040111	OTOP3	57105114	57097872	19	otopetrin 3 [Source:VGNC Symbol;Acc:VGNC:32490]
ENSBTAG00000040347	GPC6	68740385	68232526	12	glypican 6 [Source:NCBI gene;Acc:536153]
ENSBTAG00000042173	RF00026	54044418	54044311	15
ENSBTAG00000042423	RF00406	30118671	30118538	17
ENSBTAG00000042665	RF00026	46721385	46721279	6
ENSBTAG00000042825	RF00026	131814135	131814028	2
ENSBTAG00000042830	RF00026	37920177	37920071	6
ENSBTAG00000042832	RF00026	77949199	77949093	4
ENSBTAG00000043446	RF00432	15691677	15691547	3
ENSBTAG00000043806	RF00004	30096524	30096344	17
ENSBTAG00000044058	MFSD8	30181831	30144105	17	major facilitator superfamily domain containing 8 [Source:VGNC Symbol;Acc:VGNC:31443]
ENSBTAG00000044406	RF00426	1883971	1883849	14
ENSBTAG00000045007	RF00156	39958663	39958518	15
ENSBTAG00000045012	RF00026	15757492	15757390	3
ENSBTAG00000045195		69031351	69031283	12
ENSBTAG00000045453	RF00026	46736981	46736892	13
ENSBTAG00000045728	SCD	21148318	21141592	26	stearoyl-CoA desaturase (delta-9-desaturase) [Source:NCBI gene;Acc:280924]
ENSBTAG00000045762	SCAMP4	45856001	45838685	7	secretory carrier membrane protein 4 [Source:VGNC Symbol;Acc:VGNC:34318]
ENSBTAG00000046172		60866398	60833854	16	quinone oxidoreductase-like protein 2 [Source:NCBI gene;Acc:100299281]
ENSBTAG00000046234		45995312	45995154	7
ENSBTAG00000046654	CERK	118036020	118023267	5	ceramide kinase [Source:HGNC Symbol;Acc:HGNC:19256]
ENSBTAG00000046933		109121950	109121769	6
ENSBTAG00000047180		43120670	43119732	7	olfactory receptor, family 2, subfamily L, member 2 [Source:NCBI gene;Acc:616716]
ENSBTAG00000047238	ITGAM	27639821	27602222	25	integrin, alpha M (complement component 3 receptor 3 subunit) [Source:NCBI gene;Acc:407124]
ENSBTAG00000047300		41582156	41568976	7	olfactory receptor 56-like [Source:NCBI gene;Acc:100337324]
ENSBTAG00000047420	BTNL9	41650567	41643902	7	butyrophilin like 9 [Source:NCBI gene;Acc:100125313]
ENSBTAG00000047430		20790062	20789981	13
ENSBTAG00000047560	C2CD4C	44717848	44716586	7	C2 calcium dependent domain containing 4C [Source:VGNC Symbol;Acc:VGNC:26634]
ENSBTAG00000047622		2099968	2099897	10
ENSBTAG00000047695		972995	971809	7
ENSBTAG00000047846		42171970	42171048	7	putative olfactory receptor 2W6 [Source:NCBI gene;Acc:522955]
ENSBTAG00000047957		21133969	21132751	26	acyl-CoA desaturase-like [Source:NCBI gene;Acc:101906058]
ENSBTAG00000048069		42191833	42190889	7	olfactory receptor, family 2, subfamily C, member 3 [Source:NCBI gene;Acc:522954]
ENSBTAG00000048091		103287512	103283461	11
ENSBTAG00000048315		42178276	42177317	7	olfactory receptor 2C3 [Source:NCBI gene;Acc:613390]
