# Supplementary material for: Sequence-based GWAS, network and pathway analyses reveal genes co-associated with milk cheese-making properties and milk composition in Montbéliarde cows
Source: Genet Sel Evol. 2019 Jul 1;51:34. doi: 10.1186/s12711-019-0473-7 (PMC6604208; doi:10.1186/s12711-019-0473-7)
Supplement: Supplementary file 4 — Additional file 4: Table S3. Description of the 736 genes selected by the gene network analysis for milk cheese-making and composition traits. Name and position of candidate genes identified by AWM. [file 12711_2019_473_MOESM4_ESM.xlsx]

## Sheet: TableS3-GenesAWM
Table S3. Description of the 736 genes selected by the gene network analysis for milk cheese-making and composition traits
Gene stable ID	Gene name	Gene start (bp)	Gene end (bp)	Chromosome/scaffold name	Gene description
ENSBTAG00000000077	ADSL	112192430	112209091	5	adenylosuccinate lyase [Source:NCBI gene;Acc:510949]
ENSBTAG00000000087	HSD17B12	74652043	74830690	15	hydroxysteroid 17-beta dehydrogenase 12 [Source:NCBI gene;Acc:789567]
ENSBTAG00000000158	LY6K	2755206	2762197	14	lymphocyte antigen 6 family member K [Source:VGNC Symbol;Acc:VGNC:31092]
ENSBTAG00000000219	GRIN2B	96408804	96761516	5	glutamate ionotropic receptor NMDA type subunit 2B [Source:VGNC Symbol;Acc:VGNC:29647]
ENSBTAG00000000289	ASB8	32303361	32311809	5	ankyrin repeat and SOCS box containing 8 [Source:VGNC Symbol;Acc:VGNC:26201]
ENSBTAG00000000382	MED27	101977235	102196459	11	mediator complex subunit 27 [Source:VGNC Symbol;Acc:VGNC:31363]
ENSBTAG00000000394	BACE2	142875109	142980623	1	beta-site APP-cleaving enzyme 2 [Source:VGNC Symbol;Acc:VGNC:26401]
ENSBTAG00000000492	ASNSD1	6605444	6616484	2	asparagine synthetase domain containing 1 [Source:VGNC Symbol;Acc:VGNC:26216]
ENSBTAG00000000598	CST3	42562167	42566091	13	cystatin C [Source:NCBI gene;Acc:281102]
ENSBTAG00000000738	DAPK1	82207240	82309507	8	death associated protein kinase 1 [Source:VGNC Symbol;Acc:VGNC:27877]
ENSBTAG00000000879	C14H8orf33	1487366	1489409	14	chromosome 14 open reading frame, human C8orf33 [Source:NCBI gene;Acc:513585]
ENSBTAG00000000920	DNAH17	54312243	54405245	19	dynein axonemal heavy chain 17 [Source:VGNC Symbol;Acc:VGNC:28124]
ENSBTAG00000001030	MTMR3	71122533	71253675	17	myotubularin related protein 3 [Source:VGNC Symbol;Acc:VGNC:31742]
ENSBTAG00000001136	KIAA1324	34313872	34353121	3	KIAA1324 [Source:VGNC Symbol;Acc:VGNC:30567]
ENSBTAG00000001295	DEPDC5	72509511	72597379	17	DEP domain containing 5 [Source:VGNC Symbol;Acc:VGNC:28006]
ENSBTAG00000001335	GHR	31890736	32199996	20	growth hormone receptor [Source:VGNC Symbol;Acc:VGNC:50184]
ENSBTAG00000001354	INPP5E	103928312	103936269	11	inositol polyphosphate-5-phosphatase E [Source:VGNC Symbol;Acc:VGNC:30213]
ENSBTAG00000001368	LGALS3BP	54035259	54045168	19	galectin 3 binding protein [Source:VGNC Symbol;Acc:VGNC:30853]
ENSBTAG00000001579	AGO2	4085146	4168483	14	argonaute 2, RISC catalytic component [Source:VGNC Symbol;Acc:VGNC:50167]
ENSBTAG00000001617	G2E3	41640498	41686535	21	G2/M-phase specific E3 ubiquitin protein ligase [Source:VGNC Symbol;Acc:VGNC:29175]
ENSBTAG00000001932	CRAT	99576794	99589668	11	carnitine O-acetyltransferase [Source:VGNC Symbol;Acc:VGNC:27687]
ENSBTAG00000001965	ENPP7	53412856	53418596	19	ectonucleotide pyrophosphatase/phosphodiesterase 7 [Source:HGNC Symbol;Acc:HGNC:23764]
ENSBTAG00000002181	KHDRBS3	7440523	7582740	14	KH RNA binding domain containing, signal transduction associated 3 [Source:VGNC Symbol;Acc:VGNC:30542]
ENSBTAG00000002300	DCT	69502941	69544658	12	dopachrome tautomerase [Source:VGNC Symbol;Acc:VGNC:27926]
ENSBTAG00000002319		100603004	100777880	11
ENSBTAG00000002390	CCDC184	32277008	32278883	5	coiled-coil domain containing 184 [Source:VGNC Symbol;Acc:VGNC:26879]
ENSBTAG00000002551	KCNJ8	88852393	88860007	5	potassium voltage-gated channel subfamily J member 8 [Source:VGNC Symbol;Acc:VGNC:30463]
ENSBTAG00000002630	MKL1	112261806	112372282	5	megakaryoblastic leukemia (translocation) 1 [Source:NCBI gene;Acc:509011]
ENSBTAG00000002632	CSN2	87179502	87188025	6	casein beta [Source:VGNC Symbol;Acc:VGNC:27764]
ENSBTAG00000002726	CDC27	46844174	46901634	19	cell division cycle 27 [Source:VGNC Symbol;Acc:VGNC:50040]
ENSBTAG00000002823	MPZL1	930876	1012734	3	myelin protein zero like 1 [Source:VGNC Symbol;Acc:VGNC:31592]
ENSBTAG00000002928	AMTN	87608794	87621025	6	amelotin [Source:VGNC Symbol;Acc:VGNC:25876]
ENSBTAG00000003061	LAMA5	55379959	55433278	13	laminin subunit alpha 5 [Source:VGNC Symbol;Acc:VGNC:30771]
ENSBTAG00000003110	FAM19A4	32732392	32877802	22	family with sequence similarity 19 member A4, C-C motif chemokine like [Source:NCBI gene;Acc:616873]
ENSBTAG00000003165	ADAMTS9	36876910	37037695	22	ADAM metallopeptidase with thrombospondin type 1 motif 9 [Source:VGNC Symbol;Acc:VGNC:25630]
ENSBTAG00000003185	ASAP1	11327981	11696284	14	ArfGAP with SH3 domain, ankyrin repeat and PH domain 1 [Source:VGNC Symbol;Acc:VGNC:26184]
ENSBTAG00000003217	CADM3	10652468	10683411	3	cell adhesion molecule 3 [Source:VGNC Symbol;Acc:VGNC:26696]
ENSBTAG00000003275	ANK1	36295590	36355927	27	ankyrin 1 [Source:HGNC Symbol;Acc:HGNC:492]
ENSBTAG00000003388	DPM2	98612580	98615633	11	dolichyl-phosphate mannosyltransferase subunit 2, regulatory [Source:VGNC Symbol;Acc:VGNC:28184]
ENSBTAG00000003530	DDX31	102698014	102771662	11	DEAD-box helicase 31 [Source:VGNC Symbol;Acc:VGNC:27963]
ENSBTAG00000003568	CLDN10	76758754	76864805	12	claudin 10 [Source:VGNC Symbol;Acc:VGNC:27403]
ENSBTAG00000003569	DZIP1	76867834	76922959	12	DAZ interacting zinc finger protein 1 [Source:VGNC Symbol;Acc:VGNC:28284]
ENSBTAG00000003721	CHST1	76573748	76577430	15	carbohydrate sulfotransferase 1 [Source:VGNC Symbol;Acc:VGNC:27337]
ENSBTAG00000003786	GCGR	51673284	51677365	19	glucagon receptor [Source:VGNC Symbol;Acc:VGNC:29285]
ENSBTAG00000004015	KAT6A	36532982	36636049	27	lysine acetyltransferase 6A [Source:VGNC Symbol;Acc:VGNC:30401]
ENSBTAG00000004064	BPNT1	24256263	24282903	16	3'(2'), 5'-bisphosphate nucleotidase 1 [Source:NCBI gene;Acc:521254]
ENSBTAG00000004091	GTF3C4	102772557	102790296	11	general transcription factor IIIC subunit 4 [Source:VGNC Symbol;Acc:VGNC:29705]
ENSBTAG00000004092	AK8	102813513	102949233	11	adenylate kinase 8 [Source:VGNC Symbol;Acc:VGNC:25777]
ENSBTAG00000004095	FAM166A	105856512	105860113	11	family with sequence similarity 166 member A [Source:VGNC Symbol;Acc:VGNC:28748]
ENSBTAG00000004115	MYLIP	40770315	40790973	23	myosin regulatory light chain interacting protein [Source:VGNC Symbol;Acc:VGNC:31805]
ENSBTAG00000004204	GPR107	100432297	100484528	11	G protein-coupled receptor 107 [Source:VGNC Symbol;Acc:VGNC:29544]
ENSBTAG00000004237	BTC	91430305	91480129	6	betacellulin [Source:VGNC Symbol;Acc:VGNC:26593]
ENSBTAG00000004273	CST7	42951021	42960765	13	cystatin F [Source:VGNC Symbol;Acc:VGNC:27777]
ENSBTAG00000004278	APMAP	42963404	43023221	13	adipocyte plasma membrane associated protein [Source:VGNC Symbol;Acc:VGNC:26021]
ENSBTAG00000004407	KCNK2	69865018	70097416	16	potassium two pore domain channel subfamily K member 2 [Source:VGNC Symbol;Acc:VGNC:30472]
ENSBTAG00000004507	FAM163B	104509025	104510345	11	family with sequence similarity 163 member B [Source:VGNC Symbol;Acc:VGNC:28747]
ENSBTAG00000004508	DBH	104554824	104572619	11	dopamine beta-hydroxylase [Source:VGNC Symbol;Acc:VGNC:27888]
ENSBTAG00000004542	FAM78A	101477076	101489330	11	family with sequence similarity 78 member A [Source:VGNC Symbol;Acc:VGNC:28829]
ENSBTAG00000004613	CSGALNACT1	37841210	38016326	27	chondroitin sulfate N-acetylgalactosaminyltransferase 1 [Source:VGNC Symbol;Acc:VGNC:27759]
ENSBTAG00000004637	MARCH10	47759500	47850224	19	membrane associated ring-CH-type finger 10 [Source:VGNC Symbol;Acc:VGNC:31237]
ENSBTAG00000004761	FOXH1	1654701	1656256	14	forkhead box H1 [Source:VGNC Symbol;Acc:VGNC:29086]
ENSBTAG00000004776	DUSP23	10029474	10030882	3	dual specificity phosphatase 23 [Source:VGNC Symbol;Acc:VGNC:28257]
ENSBTAG00000004793	AMBN	87694412	87705727	6	ameloblastin [Source:VGNC Symbol;Acc:VGNC:25857]
ENSBTAG00000004912	ANKRD17	89935677	90102798	6	ankyrin repeat domain 17 [Source:VGNC Symbol;Acc:VGNC:50089]
ENSBTAG00000004917	KLRK1	100038296	100048947	5	killer cell lectin-like receptor subfamily K, member 1 [Source:NCBI gene;Acc:404058]
ENSBTAG00000004969	LRRC14	1610263	1613725	14	leucine rich repeat containing 14 [Source:VGNC Symbol;Acc:VGNC:30999]
ENSBTAG00000004970	LRRC24	1604105	1609477	14	leucine rich repeat containing 24 [Source:VGNC Symbol;Acc:VGNC:31005]
ENSBTAG00000005005	CSN1S2	87262457	87280936	6	casein alpha-S2 [Source:NCBI gene;Acc:282209]
ENSBTAG00000005104	MGAT5B	55528770	55590603	19	mannosyl (alpha-1,6-)-glycoprotein beta-1,6-N-acetyl-glucosaminyltransferase, isozyme B [Source:HGNC Symbol;Acc:HGNC:24140]
ENSBTAG00000005227	ATF6	7613876	7843250	3	activating transcription factor 6 [Source:VGNC Symbol;Acc:VGNC:26244]
ENSBTAG00000005272	DOHH	21649441	21654927	7	deoxyhypusine hydroxylase [Source:VGNC Symbol;Acc:VGNC:28164]
ENSBTAG00000005394	COX18	89922143	89932628	6	COX18, cytochrome c oxidase assembly factor [Source:VGNC Symbol;Acc:VGNC:53697]
ENSBTAG00000005443	MIER1	78663151	78730912	3	MIER1 transcriptional regulator [Source:VGNC Symbol;Acc:VGNC:31469]
ENSBTAG00000005730	GPAT4	36212255	36229009	27	glycerol-3-phosphate acyltransferase 4 [Source:NCBI gene;Acc:511614]
ENSBTAG00000005762	LYNX1	2814587	2816685	14	Ly6/neurotoxin 1 [Source:NCBI gene;Acc:516158]
ENSBTAG00000005951	HIC2	74183420	74186418	17	HIC ZBTB transcriptional repressor 2 [Source:VGNC Symbol;Acc:VGNC:29846]
ENSBTAG00000006008	CAMSAP1	103446831	103489544	11	calmodulin regulated spectrin associated protein 1 [Source:VGNC Symbol;Acc:VGNC:26730]
ENSBTAG00000006014	GBF1	22761606	22884208	26	golgi brefeldin A resistant guanine nucleotide exchange factor 1 [Source:HGNC Symbol;Acc:HGNC:4181]
ENSBTAG00000006036	ERP27	95397671	95422809	5	endoplasmic reticulum protein 27 [Source:NCBI gene;Acc:505855]
ENSBTAG00000006132	DENND3	3750706	3793653	14	DENN domain containing 3 [Source:VGNC Symbol;Acc:VGNC:27998]
ENSBTAG00000006150	MRPS9	9121670	9159584	11	mitochondrial ribosomal protein S9 [Source:VGNC Symbol;Acc:VGNC:31678]
ENSBTAG00000006189	ACTG1	51868429	51871276	19	actin gamma 1 [Source:NCBI gene;Acc:404122]
ENSBTAG00000006305	AK1	98552024	98561576	11	adenylate kinase 1 [Source:VGNC Symbol;Acc:VGNC:25770]
ENSBTAG00000006385	ADGRB1	2948972	3014380	14	adhesion G protein-coupled receptor B1 [Source:VGNC Symbol;Acc:VGNC:25658]
ENSBTAG00000006466	CD53	32598408	32637230	3	CD53 molecule [Source:VGNC Symbol;Acc:VGNC:27039]
ENSBTAG00000006507	ADAMTS3	89162542	89460195	6	ADAM metallopeptidase with thrombospondin type 1 motif 3 [Source:VGNC Symbol;Acc:VGNC:25626]
ENSBTAG00000006572	CARD9	103876015	103883072	11	caspase recruitment domain family member 9 [Source:VGNC Symbol;Acc:VGNC:26764]
ENSBTAG00000006619	MATK	21421266	21429075	7	megakaryocyte-associated tyrosine kinase [Source:VGNC Symbol;Acc:VGNC:31263]
ENSBTAG00000006663	CYTH1	54240689	54261902	19	cytohesin 1 [Source:HGNC Symbol;Acc:HGNC:9501]
ENSBTAG00000006833	LMAN1	58797010	58815897	24	lectin, mannose binding 1 [Source:VGNC Symbol;Acc:VGNC:30918]
ENSBTAG00000006898	EPRS	24171351	24236353	16	glutamyl-prolyl-tRNA synthetase [Source:VGNC Symbol;Acc:VGNC:28552]
ENSBTAG00000006948	GARNL3	98001678	98158329	11	GTPase activating Rap/RanGAP domain like 3 [Source:VGNC Symbol;Acc:VGNC:29253]
ENSBTAG00000006951	LMO2	65394511	65407118	15	LIM domain only 2 [Source:VGNC Symbol;Acc:VGNC:30934]
ENSBTAG00000007102	GTSE1	117677522	117738845	5	G2 and S-phase expressed 1 [Source:VGNC Symbol;Acc:VGNC:29711]
ENSBTAG00000007186	ARHGAP39	1563866	1600378	14	Rho GTPase activating protein 39 [Source:VGNC Symbol;Acc:VGNC:26094]
ENSBTAG00000007485	GRHL1	87565731	87616670	11	grainyhead like transcription factor 1 [Source:VGNC Symbol;Acc:VGNC:29634]
ENSBTAG00000007486	CEL	103101415	103110282	11	carboxyl ester lipase [Source:VGNC Symbol;Acc:VGNC:27165]
ENSBTAG00000007492	ADAMTSL2	104474620	104505740	11	ADAMTS like 2 [Source:VGNC Symbol;Acc:VGNC:25631]
ENSBTAG00000007534	GGH	29736445	29759096	14	gamma-glutamyl hydrolase [Source:VGNC Symbol;Acc:VGNC:29340]
ENSBTAG00000007581	ADORA2B	34084460	34104983	19	adenosine A2b receptor [Source:VGNC Symbol;Acc:VGNC:25688]
ENSBTAG00000007584	INPP1	5867812	5903148	2	inositol polyphosphate-1-phosphatase [Source:VGNC Symbol;Acc:VGNC:30208]
ENSBTAG00000007615	CNTN3	27286727	27534171	22	contactin 3 [Source:VGNC Symbol;Acc:VGNC:27538]
ENSBTAG00000007695	CSN1S1	87141556	87159096	6	casein alpha s1 [Source:VGNC Symbol;Acc:VGNC:27763]
ENSBTAG00000007719	MFSD6	5752911	5814559	2	major facilitator superfamily domain containing 6 [Source:VGNC Symbol;Acc:VGNC:31441]
ENSBTAG00000007753	KIFC2	1656950	1663804	14	kinesin family member C2 [Source:VGNC Symbol;Acc:VGNC:30612]
ENSBTAG00000007787	HIBCH	5934156	6032782	2	3-hydroxyisobutyryl-CoA hydrolase [Source:HGNC Symbol;Acc:HGNC:4908]
ENSBTAG00000007835	GPT	1623903	1626907	14	glutamic--pyruvic transaminase [Source:VGNC Symbol;Acc:VGNC:29616]
ENSBTAG00000007847	EED	9325136	9355669	29	embryonic ectoderm development [Source:VGNC Symbol;Acc:VGNC:28332]
ENSBTAG00000007882	CACNA1B	105182214	105394448	11	Bos taurus calcium voltage-gated channel subunit alpha1 B (CACNA1B), mRNA. [Source:RefSeq mRNA;Acc:NM_174632]
ENSBTAG00000008065	CDPF1	117240033	117248391	5	cysteine rich DPF motif domain containing 1 [Source:VGNC Symbol;Acc:VGNC:27152]
ENSBTAG00000008096	EDN1	44010444	44017425	23	endothelin 1 [Source:VGNC Symbol;Acc:VGNC:28327]
ENSBTAG00000008102	CRTAC1	18869719	19013761	26	cartilage acidic protein 1 [Source:VGNC Symbol;Acc:VGNC:27725]
ENSBTAG00000008347	MRPL48	54065466	54120351	15	mitochondrial ribosomal protein L48 [Source:VGNC Symbol;Acc:VGNC:31643]
ENSBTAG00000008355	CPSF1	1728207	1742670	14	cleavage and polyadenylation specific factor 1 [Source:VGNC Symbol;Acc:VGNC:27670]
ENSBTAG00000008374	AQP2	30097668	30103142	5	aquaporin 2 [Source:VGNC Symbol;Acc:VGNC:26046]
ENSBTAG00000008420	BRINP3	15798745	16267012	16	BMP/retinoic acid inducible neural specific 3 [Source:VGNC Symbol;Acc:VGNC:26568]
ENSBTAG00000008498	ALYREF	51609699	51613483	19	Aly/REF export factor [Source:VGNC Symbol;Acc:VGNC:25855]
ENSBTAG00000008505	APOB	77953380	78040118	11	apolipoprotein B [Source:VGNC Symbol;Acc:VGNC:26026]
ENSBTAG00000008541	MGST1	93926791	93950162	5	microsomal glutathione S-transferase 1 [Source:VGNC Symbol;Acc:VGNC:31451]
ENSBTAG00000008577	GRSF1	87922395	87941062	6	G-rich RNA sequence binding factor 1 [Source:VGNC Symbol;Acc:VGNC:29667]
ENSBTAG00000008649	ETV3	13743911	13753402	3	ETS variant 3 [Source:VGNC Symbol;Acc:VGNC:50176]
ENSBTAG00000008708	GPC5	66292489	67324791	12	glypican 5 [Source:VGNC Symbol;Acc:VGNC:29527]
ENSBTAG00000008723	CCBE1	58886144	58924772	24	collagen and calcium binding EGF domains 1 [Source:VGNC Symbol;Acc:VGNC:26828]
ENSBTAG00000008916	CYFIP2	71003540	71115619	7	cytoplasmic FMR1 interacting protein 2 [Source:VGNC Symbol;Acc:VGNC:50267]
ENSBTAG00000008936	ABCC2	20613538	20684065	26	ATP binding cassette subfamily C member 2 [Source:VGNC Symbol;Acc:VGNC:25472]
ENSBTAG00000008939	DNMBP	20694707	20777487	26	dynamin binding protein [Source:VGNC Symbol;Acc:VGNC:28144]
ENSBTAG00000009252	KLRA1	99463834	99478716	5	killer cell lectin-like receptor subfamily A, member 1 [Source:NCBI gene;Acc:281886]
ENSBTAG00000009314	FYB2	89962131	90041688	3	FYN binding protein 2 [Source:VGNC Symbol;Acc:VGNC:29161]
ENSBTAG00000009351	ATXN10	116756235	116897163	5	ataxin 10 [Source:VGNC Symbol;Acc:VGNC:26338]
ENSBTAG00000009438	EPHA5	82560093	82962887	6	EPH receptor A5 [Source:VGNC Symbol;Acc:VGNC:28535]
ENSBTAG00000009972	INHA	108226858	108229830	2	inhibin subunit alpha [Source:VGNC Symbol;Acc:VGNC:30199]
ENSBTAG00000009991	CANT1	54020560	54024284	19	calcium activated nucleotidase 1 [Source:VGNC Symbol;Acc:VGNC:26735]
ENSBTAG00000010029	ERC2	45094510	45555745	22	ELKS/RAB6-interacting/CAST family member 2 [Source:VGNC Symbol;Acc:VGNC:28567]
ENSBTAG00000010346	ENAM	87730524	87747892	6	enamelin [Source:VGNC Symbol;Acc:VGNC:28488]
ENSBTAG00000010373	CACTIN	21539960	21551276	7	cactin, spliceosome C complex subunit [Source:HGNC Symbol;Acc:HGNC:29938]
ENSBTAG00000010515	FBXW5	106287254	106291495	11	F-box and WD repeat domain containing 5 [Source:VGNC Symbol;Acc:VGNC:28925]
ENSBTAG00000010581	MAGI1	36005378	36134917	22	membrane associated guanylate kinase, WW and PDZ domain containing 1 [Source:VGNC Symbol;Acc:VGNC:31147]
ENSBTAG00000010582	BRD3	104860032	104880077	11	bromodomain containing 3 [Source:VGNC Symbol;Acc:VGNC:26558]
ENSBTAG00000010590	FAM118A	116447252	116460623	5	family with sequence similarity 118 member A [Source:VGNC Symbol;Acc:VGNC:28720]
ENSBTAG00000010601	DOLK	99460814	99462903	11	dolichol kinase [Source:VGNC Symbol;Acc:VGNC:28170]
ENSBTAG00000010617	KRTCAP2	15498847	15501486	3	keratinocyte associated protein 2 [Source:VGNC Symbol;Acc:VGNC:30751]
ENSBTAG00000010653	MIGA2	99527877	99552782	11	mitoguardin 2 [Source:VGNC Symbol;Acc:VGNC:31474]
ENSBTAG00000010671	GLI3	79444243	79758476	4	GLI family zinc finger 3 [Source:VGNC Symbol;Acc:VGNC:29401]
ENSBTAG00000010716	FRAS1	94711652	95055569	6	Fraser extracellular matrix complex subunit 1 [Source:HGNC Symbol;Acc:HGNC:19185]
ENSBTAG00000010818	AEBP2	90899026	90960752	5	AE binding protein 2 [Source:VGNC Symbol;Acc:VGNC:25704]
ENSBTAG00000010954	ART3	92607226	92755605	6	ADP-ribosyltransferase 3 [Source:VGNC Symbol;Acc:VGNC:26180]
ENSBTAG00000011124	LHX3	103734904	103741625	11	LIM homeobox 3 [Source:VGNC Symbol;Acc:VGNC:30873]
ENSBTAG00000011274	ENO2	103899878	103906801	5	enolase 2 [Source:VGNC Symbol;Acc:VGNC:28497]
ENSBTAG00000011307	DNM1	98834514	98877986	11	dynamin 1 [Source:VGNC Symbol;Acc:VGNC:50145]
ENSBTAG00000011317	GOLGA2	98879338	98895204	11	golgin A2 [Source:NCBI gene;Acc:508805]
ENSBTAG00000011478	ELP6	52696727	52708951	22	elongator acetyltransferase complex subunit 6 [Source:VGNC Symbol;Acc:VGNC:28459]
ENSBTAG00000011556	MED22	104305076	104311650	11	mediator complex subunit 22 [Source:VGNC Symbol;Acc:VGNC:31359]
ENSBTAG00000011578	CD44	66454331	66541790	15	CD44 molecule [Source:VGNC Symbol;Acc:VGNC:54629]
ENSBTAG00000011579	CHRM1	41919874	41921707	29	cholinergic receptor muscarinic 1 [Source:VGNC Symbol;Acc:VGNC:27318]
ENSBTAG00000011586	HABP4	84579583	84615685	8	hyaluronan binding protein 4 [Source:VGNC Symbol;Acc:VGNC:29736]
ENSBTAG00000011661	CEP152	61659510	61751865	10	centrosomal protein 152 [Source:VGNC Symbol;Acc:VGNC:27194]
ENSBTAG00000011761	LRP6	98016612	98171227	5	LDL receptor related protein 6 [Source:VGNC Symbol;Acc:VGNC:30993]
ENSBTAG00000011834	CCDC47	48662435	48682292	19	coiled-coil domain containing 47 [Source:HGNC Symbol;Acc:HGNC:24856]
ENSBTAG00000011873	KCNE3	54587990	54588289	15	potassium voltage-gated channel subfamily E regulatory subunit 3 [Source:VGNC Symbol;Acc:VGNC:30438]
ENSBTAG00000011939	LY6H	2563160	2565613	14	lymphocyte antigen 6 family member H [Source:VGNC Symbol;Acc:VGNC:31091]
ENSBTAG00000011956	CNNM1	20206332	20276715	26	cyclin and CBS domain divalent metal cation transport mediator 1 [Source:VGNC Symbol;Acc:VGNC:27510]
ENSBTAG00000011960	GOT1	20285687	20310044	26	glutamic-oxaloacetic transaminase 1 [Source:VGNC Symbol;Acc:VGNC:29501]
ENSBTAG00000011966	LAMC1	65545497	65662819	16	laminin subunit gamma 1 [Source:VGNC Symbol;Acc:VGNC:50206]
ENSBTAG00000012037	DGUOK	10676630	10710886	11	deoxyguanosine kinase [Source:VGNC Symbol;Acc:VGNC:28032]
ENSBTAG00000012058	GMDS	51117008	51453402	23	GDP-mannose 4,6-dehydratase [Source:NCBI gene;Acc:617688]
ENSBTAG00000012148	EHMT1	105429172	105493391	11	euchromatic histone lysine methyltransferase 1 [Source:NCBI gene;Acc:528606]
ENSBTAG00000012332	C11H2orf49	9240935	9251371	11	chromosome 11 C2orf49 homolog [Source:VGNC Symbol;Acc:VGNC:52615]
ENSBTAG00000012370	MGP	95456444	95459983	5	matrix Gla protein [Source:NCBI gene;Acc:282660]
ENSBTAG00000012397	DCK	88049498	88077488	6	deoxycytidine kinase [Source:VGNC Symbol;Acc:VGNC:27914]
ENSBTAG00000012503	MGAT3	111423287	111424897	5	mannosyl (beta-1,4-)-glycoprotein beta-1,4-N-acetylglucosaminyltransferase [Source:NCBI gene;Acc:520087]
ENSBTAG00000012505	ARHGEF17	53582241	53643983	15	Rho guanine nucleotide exchange factor 17 [Source:VGNC Symbol;Acc:VGNC:26109]
ENSBTAG00000012525	ABO	104232297	104251043	11	ABO, alpha 1-3-N-acetylgalactosaminyltransferase and alpha 1-3-galactosyltransferase [Source:VGNC Symbol;Acc:VGNC:25510]
ENSBTAG00000012554	ANKAR	6544589	6596238	2	ankyrin and armadillo repeat containing [Source:VGNC Symbol;Acc:VGNC:25898]
ENSBTAG00000012607	NCAPH2	120021236	120032065	5	non-SMC condensin II complex subunit H2 [Source:VGNC Symbol;Acc:VGNC:31906]
ENSBTAG00000012673	CDK18	3099023	3108506	16	cyclin dependent kinase 18 [Source:VGNC Symbol;Acc:VGNC:27121]
ENSBTAG00000012772	GFI1B	103039731	103051510	11	growth factor independent 1B transcriptional repressor [Source:VGNC Symbol;Acc:VGNC:29326]
ENSBTAG00000012880	DNLZ	103874072	103875832	11	DNL-type zinc finger [Source:VGNC Symbol;Acc:VGNC:28141]
ENSBTAG00000012899	IFNGR2	1376827	1397948	1	interferon gamma receptor 2 [Source:VGNC Symbol;Acc:VGNC:30059]
ENSBTAG00000013029	ARNTL	39841299	39948727	15	aryl hydrocarbon receptor nuclear translocator like [Source:VGNC Symbol;Acc:VGNC:54628]
ENSBTAG00000013030	LRRC8A	99411393	99437846	11	leucine rich repeat containing 8 VRAC subunit A [Source:VGNC Symbol;Acc:VGNC:31029]
ENSBTAG00000013047	GRM7	18740484	19647747	22	glutamate metabotropic receptor 7 [Source:VGNC Symbol;Acc:VGNC:29662]
ENSBTAG00000013072	FUBP3	100903350	100952801	11	far upstream element binding protein 3 [Source:NCBI gene;Acc:541080]
ENSBTAG00000013108	HK2	9723269	9766920	11	hexokinase 2 [Source:VGNC Symbol;Acc:VGNC:29865]
ENSBTAG00000013391	ANKH	58376939	58546811	20	ANKH inorganic pyrophosphate transport regulator [Source:VGNC Symbol;Acc:VGNC:25901]
ENSBTAG00000013489	CYP27A1	107462687	107504968	2	cytochrome P450, family 27, subfamily A, polypeptide 1 [Source:NCBI gene;Acc:511960]
ENSBTAG00000013541	LMO3	93693961	93757644	5	LIM domain only 3 [Source:VGNC Symbol;Acc:VGNC:30935]
ENSBTAG00000013718	GC	88695940	88739180	6	GC, vitamin D binding protein [Source:VGNC Symbol;Acc:VGNC:29277]
ENSBTAG00000013877	HORMAD2	71283569	71354030	17	HORMA domain containing 2 [Source:VGNC Symbol;Acc:VGNC:53905]
ENSBTAG00000013907	CRP	10100406	10104524	3	C-reactive protein [Source:VGNC Symbol;Acc:VGNC:27724]
ENSBTAG00000014082	CHST9	30037089	30315707	24	carbohydrate sulfotransferase 9 [Source:VGNC Symbol;Acc:VGNC:27349]
ENSBTAG00000014112	EXOC4	97791626	98594890	4	exocyst complex component 4 [Source:VGNC Symbol;Acc:VGNC:28648]
ENSBTAG00000014150	C11H9orf16	98801791	98805189	11	chromosome 11 open reading frame, human C9orf16 [Source:NCBI gene;Acc:616015]
ENSBTAG00000014249	IVNS1ABP	67765816	67785616	16	influenza virus NS1A binding protein [Source:NCBI gene;Acc:514940]
ENSBTAG00000014259	KCTD1	30685543	30788156	24	potassium channel tetramerization domain containing 1 [Source:VGNC Symbol;Acc:VGNC:30499]
ENSBTAG00000014284	ALPK2	58119582	58248068	24	alpha kinase 2 [Source:VGNC Symbol;Acc:VGNC:25848]
ENSBTAG00000014396	KLF10	63951758	63957275	14	Kruppel like factor 10 [Source:VGNC Symbol;Acc:VGNC:30627]
ENSBTAG00000014418	FHIT	41319551	42108622	22	fragile histidine triad [Source:VGNC Symbol;Acc:VGNC:28998]
ENSBTAG00000014458	MROH1	1844664	1894424	14	maestro heat like repeat family member 1 [Source:VGNC Symbol;Acc:VGNC:31609]
ENSBTAG00000014523	DIRAS2	88673821	88708956	8	DIRAS family GTPase 2 [Source:VGNC Symbol;Acc:VGNC:28070]
ENSBTAG00000014548	FAM129A	67318525	67499532	16	family with sequence similarity 129 member A [Source:VGNC Symbol;Acc:VGNC:28726]
ENSBTAG00000014580	FCRLB	7881817	7886772	3	Fc receptor like B [Source:VGNC Symbol;Acc:VGNC:28940]
ENSBTAG00000014607	EXOSC4	1947198	1949074	14	exosome component 4 [Source:VGNC Symbol;Acc:VGNC:28659]
ENSBTAG00000014643	EEF1D	2317971	2326718	14	eukaryotic translation elongation factor 1 delta [Source:VGNC Symbol;Acc:VGNC:53861]
ENSBTAG00000014840	MTX1	15464426	15468964	3	metaxin 1 [Source:NCBI gene;Acc:664655]
ENSBTAG00000015050	HCN2	44831440	44850882	7	hyperpolarization activated cyclic nucleotide gated potassium and sodium channel 2 [Source:VGNC Symbol;Acc:VGNC:29777]
ENSBTAG00000015193	BOLA3	10489732	10497683	11	bolA family member 3 [Source:VGNC Symbol;Acc:VGNC:50093]
ENSBTAG00000015235	HMCN1	68192901	68733392	16	hemicentin 1 [Source:VGNC Symbol;Acc:VGNC:29872]
ENSBTAG00000015374	COL22A1	5154763	5353760	14	collagen type XXII alpha 1 chain [Source:VGNC Symbol;Acc:VGNC:27563]
ENSBTAG00000015433	APC2	45478115	45495383	7	APC2, WNT signaling pathway regulator [Source:VGNC Symbol;Acc:VGNC:26006]
ENSBTAG00000015441	ACTG2	10717554	10732398	11	actin, gamma 2, smooth muscle, enteric [Source:NCBI gene;Acc:281595]
ENSBTAG00000015487	KDM4B	20309021	20389673	7	lysine demethylase 4B [Source:VGNC Symbol;Acc:VGNC:30528]
ENSBTAG00000015536	CPNE3	78500615	78547035	14	copine 3 [Source:VGNC Symbol;Acc:VGNC:27660]
ENSBTAG00000015773	LRGUK	98639420	98791780	4	leucine rich repeats and guanylate kinase domain containing [Source:VGNC Symbol;Acc:VGNC:52794]
ENSBTAG00000015856	CFAP126	8160871	8193427	3	cilia and flagella associated protein 126 [Source:VGNC Symbol;Acc:VGNC:27237]
ENSBTAG00000015980	FASN	51384922	51403614	19	fatty acid synthase [Source:VGNC Symbol;Acc:VGNC:28871]
ENSBTAG00000015985	GPR20	3639632	3640717	14	G protein-coupled receptor 20 [Source:VGNC Symbol;Acc:VGNC:29579]
ENSBTAG00000016021	GAA	53100965	53113264	19	glucosidase alpha, acid [Source:VGNC Symbol;Acc:VGNC:29182]
ENSBTAG00000016048	CPT1B	120098392	120106718	5	carnitine palmitoyltransferase 1B [Source:VGNC Symbol;Acc:VGNC:27677]
ENSBTAG00000016050	CHKB	120107147	120110448	5	choline kinase beta [Source:NCBI gene;Acc:536213]
ENSBTAG00000016053	ARSA	120152353	120155489	5	arylsulfatase A [Source:VGNC Symbol;Acc:VGNC:50217]
ENSBTAG00000016144	LCN10	106411993	106414340	11	lipocalin 10 [Source:HGNC Symbol;Acc:HGNC:20892]
ENSBTAG00000016290	MOB1B	87976520	88030195	6	MOB kinase activator 1B [Source:VGNC Symbol;Acc:VGNC:31542]
ENSBTAG00000016465	DHCR7	48930324	48950644	29	7-dehydrocholesterol reductase [Source:VGNC Symbol;Acc:VGNC:28034]
ENSBTAG00000016533	FOXP1	30411677	30803681	22	forkhead box P1 [Source:VGNC Symbol;Acc:VGNC:29101]
ENSBTAG00000016577	AXIN1	313214	347325	25	axin 1 [Source:VGNC Symbol;Acc:VGNC:26364]
ENSBTAG00000016615	ABHD6	43569315	43617625	22	abhydrolase domain containing 6 [Source:VGNC Symbol;Acc:VGNC:25503]
ENSBTAG00000016776	BAHCC1	51911293	51945652	19	BAH domain and coiled-coil containing 1 [Source:HGNC Symbol;Acc:HGNC:29279]
ENSBTAG00000016959	LAPTM4B	68668786	68730708	14	lysosomal protein transmembrane 4 beta [Source:NCBI gene;Acc:404155]
ENSBTAG00000017005	LCN8	106391056	106393576	11	lipocalin 8 [Source:HGNC Symbol;Acc:HGNC:27038]
ENSBTAG00000017040	LY6E	2624758	2628462	14	lymphocyte antigen 6 family member E [Source:VGNC Symbol;Acc:VGNC:31089]
ENSBTAG00000017121	ALB	90232762	90251126	6	albumin [Source:VGNC Symbol;Acc:VGNC:53687]
ENSBTAG00000017131	AFP	90258976	90280522	6	alpha fetoprotein [Source:VGNC Symbol;Acc:VGNC:25717]
ENSBTAG00000017133	GINS4	36143518	36159007	27	GINS complex subunit 4 [Source:VGNC Symbol;Acc:VGNC:29363]
ENSBTAG00000017165	MATN2	68478180	68651684	14	matrilin 2 [Source:VGNC Symbol;Acc:VGNC:31265]
ENSBTAG00000017301	AVPR1B	3726354	3731874	16	arginine vasopressin receptor 1B [Source:VGNC Symbol;Acc:VGNC:26359]
ENSBTAG00000017395	CERS5	29905581	29935323	5	ceramide synthase 5 [Source:VGNC Symbol;Acc:VGNC:27227]
ENSBTAG00000017439	MIEF1	111444867	111459411	5	mitochondrial elongation factor 1 [Source:VGNC Symbol;Acc:VGNC:31467]
ENSBTAG00000017462	ATF4	111462845	111464936	5	activating transcription factor 4 [Source:VGNC Symbol;Acc:VGNC:26242]
ENSBTAG00000017473	LAMC3	101247082	101315225	11	laminin subunit gamma 3 [Source:HGNC Symbol;Acc:HGNC:6494]
ENSBTAG00000017504	FAIM2	30155763	30185025	5	Fas apoptotic inhibitory molecule 2 [Source:VGNC Symbol;Acc:VGNC:28710]
ENSBTAG00000017781	BCDIN3D	30211622	30217104	5	BCDIN3 domain containing RNA methyltransferase [Source:VGNC Symbol;Acc:VGNC:26442]
ENSBTAG00000017976	ABL1	101118800	101150880	11	ABL proto-oncogene 1, non-receptor tyrosine kinase [Source:VGNC Symbol;Acc:VGNC:50224]
ENSBTAG00000018218	FAM135B	5423556	5657244	14	family with sequence similarity 135 member B [Source:NCBI gene;Acc:618755]
ENSBTAG00000018249	KCNN3	15781068	15948350	3	potassium calcium-activated channel subfamily N member 3 [Source:VGNC Symbol;Acc:VGNC:30485]
ENSBTAG00000018252	ARRDC4	8924763	8939028	21	arrestin domain containing 4 [Source:VGNC Symbol;Acc:VGNC:26174]
ENSBTAG00000018348	CBLL1	49037768	49052388	4	Cbl proto-oncogene like 1 [Source:VGNC Symbol;Acc:VGNC:53630]
ENSBTAG00000018360	MRPL1	94337924	94408905	6	mitochondrial ribosomal protein L1 [Source:VGNC Symbol;Acc:VGNC:31614]
ENSBTAG00000018395	KIAA1217	25342822	25682179	13	KIAA1217 [Source:VGNC Symbol;Acc:VGNC:30566]
ENSBTAG00000018487	CFAP45	9901068	9930295	3	cilia and flagella associated protein 45 [Source:VGNC Symbol;Acc:VGNC:27244]
ENSBTAG00000018509	ETNK2	1734650	1749646	16	ethanolamine kinase 2 [Source:VGNC Symbol;Acc:VGNC:28625]
ENSBTAG00000018531	JCHAIN	87759438	87768834	6	joining chain of multimeric IgA and IgM [Source:VGNC Symbol;Acc:VGNC:30373]
ENSBTAG00000018799	GPSM1	103840005	103869617	11	G protein signaling modulator 1 [Source:VGNC Symbol;Acc:VGNC:29614]
ENSBTAG00000018975	KCNT1	103392739	103438416	11	potassium sodium-activated channel subfamily T member 1 [Source:VGNC Symbol;Acc:VGNC:30494]
ENSBTAG00000019010	EIF2B3	101644781	101756554	3	eukaryotic translation initiation factor 2B subunit gamma [Source:VGNC Symbol;Acc:VGNC:28386]
ENSBTAG00000019041	FAM19A1	33069684	33589723	22	family with sequence similarity 19 member A1, C-C motif chemokine like [Source:VGNC Symbol;Acc:VGNC:28777]
ENSBTAG00000019059	ATG16L2	53137073	53152599	15	autophagy related 16 like 2 [Source:VGNC Symbol;Acc:VGNC:26254]
ENSBTAG00000019062	FCHSD2	53161555	53404313	15	FCH and double SH3 domains 2 [Source:VGNC Symbol;Acc:VGNC:28937]
ENSBTAG00000019104	FAAP100	51833821	51842965	19	Fanconi anemia core complex associated protein 100 [Source:VGNC Symbol;Acc:VGNC:28693]
ENSBTAG00000019235	MAGOHB	99447175	99457656	5	mago homolog B, exon junction complex core component [Source:NCBI gene;Acc:541013]
ENSBTAG00000019254	CFAP77	102520240	102652701	11	cilia and flagella associated protein 77 [Source:HGNC Symbol;Acc:HGNC:33776]
ENSBTAG00000019294	ABCC9	88677586	88831324	5	ATP binding cassette subfamily C member 9 [Source:VGNC Symbol;Acc:VGNC:25476]
ENSBTAG00000019478	NAAA	92508029	92531911	6	N-acylethanolamine acid amidase [Source:VGNC Symbol;Acc:VGNC:31854]
ENSBTAG00000019532	HTRA4	33780037	33795791	27	HtrA serine peptidase 4 [Source:VGNC Symbol;Acc:VGNC:30006]
ENSBTAG00000019574	MAPK12	119821435	119829363	5	mitogen-activated protein kinase 12 [Source:VGNC Symbol;Acc:VGNC:31215]
ENSBTAG00000019644	EXT2	75074940	75265705	15	exostosin glycosyltransferase 2 [Source:VGNC Symbol;Acc:VGNC:28666]
ENSBTAG00000019956	CMPK1	99484969	99521190	3	cytidine/uridine monophosphate kinase 1 [Source:VGNC Symbol;Acc:VGNC:27480]
ENSBTAG00000019995	HIKESHI	9263218	9300511	29	Hikeshi, heat shock protein nuclear import factor [Source:VGNC Symbol;Acc:VGNC:29853]
ENSBTAG00000020226	CHRAC1	4182522	4185763	14	chromatin accessibility complex 1 [Source:VGNC Symbol;Acc:VGNC:27315]
ENSBTAG00000020307	C11H9orf78	100228241	100236769	11	chromosome 11 C9orf78 homolog [Source:VGNC Symbol;Acc:VGNC:52623]
ENSBTAG00000020313	FNBP1	100289059	100374967	11	formin binding protein 1 [Source:VGNC Symbol;Acc:VGNC:29059]
ENSBTAG00000020455	ITPR1	21615593	21838921	22	inositol 1,4,5-trisphosphate receptor type 1 [Source:VGNC Symbol;Acc:VGNC:30346]
ENSBTAG00000020485	ARRB1	55255745	55329451	15	arrestin beta 1 [Source:VGNC Symbol;Acc:VGNC:26169]
ENSBTAG00000020490	NACC2	103572295	103607342	11	NACC family member 2 [Source:VGNC Symbol;Acc:VGNC:31862]
ENSBTAG00000020749	AAED1	84801832	84817819	8	AhpC/TSA antioxidant enzyme domain containing 1 [Source:VGNC Symbol;Acc:VGNC:25441]
ENSBTAG00000020751	HSF1	1806081	1825793	14	heat shock transcription factor 1 [Source:VGNC Symbol;Acc:VGNC:29981]
ENSBTAG00000020762	HUNK	2781252	2919429	1	hormonally up-regulated Neu-associated kinase [Source:VGNC Symbol;Acc:VGNC:49999]
ENSBTAG00000020799	EXOC6B	11618055	12337148	11	exocyst complex component 6B [Source:VGNC Symbol;Acc:VGNC:28651]
ENSBTAG00000021058	DDX42	48683004	48717864	19	DEAD-box helicase 42 [Source:VGNC Symbol;Acc:VGNC:27968]
ENSBTAG00000021072	DTNB	73724474	73935363	11	dystrobrevin beta [Source:VGNC Symbol;Acc:VGNC:28232]
ENSBTAG00000021306	CHRDL2	54785596	54819153	15	chordin like 2 [Source:VGNC Symbol;Acc:VGNC:27317]
ENSBTAG00000021373	GTF3C5	103080227	103098809	11	general transcription factor IIIC subunit 5 [Source:VGNC Symbol;Acc:VGNC:29706]
ENSBTAG00000021474	GSDMD	2341290	2346302	14	Bos taurus gasdermin D (GSDMD), transcript variant 2, mRNA. [Source:RefSeq mRNA;Acc:NM_001359976]
ENSBTAG00000021550	MAMDC4	106325456	106332942	11	MAM domain containing 4 [Source:VGNC Symbol;Acc:VGNC:31158]
ENSBTAG00000021626	MLC1	121081095	121095342	5	megalencephalic leukoencephalopathy with subcortical cysts 1 [Source:VGNC Symbol;Acc:VGNC:31495]
ENSBTAG00000021639	ARC	2892788	2893978	14	activity regulated cytoskeleton associated protein [Source:VGNC Symbol;Acc:VGNC:26056]
ENSBTAG00000021754	DUSP12	7849647	7857668	3	dual specificity phosphatase 12 [Source:VGNC Symbol;Acc:VGNC:28251]
ENSBTAG00000021803	GRAMD4	117975282	118012354	5	GRAM domain containing 4 [Source:VGNC Symbol;Acc:VGNC:52784]
ENSBTAG00000021842	FCGR2B	7928113	7944607	3	Fc fragment of IgG receptor IIb [Source:NCBI gene;Acc:282229]
ENSBTAG00000021928	FAM69B	104176568	104180741	11	family with sequence similarity 69 member B [Source:VGNC Symbol;Acc:VGNC:28825]
ENSBTAG00000022020	CLDN5	74749250	74750524	17	claudin 5 [Source:VGNC Symbol;Acc:VGNC:27417]
ENSBTAG00000022167	DERA	94316293	94434347	5	deoxyribose-phosphate aldolase [Source:VGNC Symbol;Acc:VGNC:28009]
ENSBTAG00000022681	EOGT	32651392	32691748	22	EGF domain specific O-linked N-acetylglucosamine transferase [Source:VGNC Symbol;Acc:VGNC:28515]
ENSBTAG00000022986	FAM19A5	119408851	119590555	5	family with sequence similarity 19 member A5, C-C motif chemokine like [Source:VGNC Symbol;Acc:VGNC:28779]
ENSBTAG00000024449	CENPF	70439848	70501645	16	centromere protein F [Source:VGNC Symbol;Acc:VGNC:27176]
ENSBTAG00000024708	CABIN1	73332328	73399148	17	calcineurin binding protein 1 [Source:VGNC Symbol;Acc:VGNC:26663]
ENSBTAG00000024756	DENND6B	119874457	119885052	5	DENN domain containing 6B [Source:VGNC Symbol;Acc:VGNC:28004]
ENSBTAG00000024932	FSCN2	51845406	51851192	19	fascin actin-bundling protein 2, retinal [Source:VGNC Symbol;Acc:VGNC:29127]
ENSBTAG00000025161	AGPAT2	104134683	104146456	11	1-acylglycerol-3-phosphate O-acyltransferase 2 [Source:VGNC Symbol;Acc:VGNC:25735]
ENSBTAG00000026344	MAFA	2426857	2427912	14	MAF bZIP transcription factor A [Source:VGNC Symbol;Acc:VGNC:31138]
ENSBTAG00000026356	DGAT1	1795351	1804562	14	diacylglycerol O-acyltransferase 1 [Source:VGNC Symbol;Acc:VGNC:28020]
ENSBTAG00000026994	C2H2orf88	6038403	6113008	2	chromosome 2 C2orf88 homolog [Source:VGNC Symbol;Acc:VGNC:52705]
ENSBTAG00000027513	CXCL2	90695494	90697557	6	chemokine (C-X-C motif) ligand 2 [Source:NCBI gene;Acc:281214]
ENSBTAG00000027569	APBB2	61362546	61744231	6	amyloid beta precursor protein binding family B member 2 [Source:VGNC Symbol;Acc:VGNC:26005]
ENSBTAG00000027626	GOLGA7	36108533	36125175	27	golgin A7 [Source:VGNC Symbol;Acc:VGNC:29487]
ENSBTAG00000029959	bta-mir-200c	103859436	103859500	5	bta-mir-200c [Source:miRBase;Acc:MI0005038]
ENSBTAG00000030082	bta-mir-584-4	35681615	35681690	22	bta-mir-584-4 [Source:miRBase;Acc:MI0009870]
ENSBTAG00000030179	MAPK8IP2	120127056	120137203	5	mitogen-activated protein kinase 8 interacting protein 2 [Source:VGNC Symbol;Acc:VGNC:31225]
ENSBTAG00000030182	MAPK11	119832293	119837101	5	mitogen-activated protein kinase 11 [Source:VGNC Symbol;Acc:VGNC:31214]
ENSBTAG00000030189	EFCAB6	115127019	115419183	5	EF-hand calcium binding domain 6 [Source:VGNC Symbol;Acc:VGNC:28346]
ENSBTAG00000030200	ARL16	51746397	51748740	19	ADP ribosylation factor like GTPase 16 [Source:VGNC Symbol;Acc:VGNC:26141]
ENSBTAG00000030246	ENTPD8	105698114	105702610	11	ectonucleoside triphosphate diphosphohydrolase 8 [Source:VGNC Symbol;Acc:VGNC:28513]
ENSBTAG00000030302	EDF1	106320380	106324288	11	endothelial differentiation related factor 1 [Source:VGNC Symbol;Acc:VGNC:28325]
ENSBTAG00000030319	GBGT1	103181661	103192049	11	globoside alpha-1,3-N-acetylgalactosaminyltransferase 1 (FORS blood group) [Source:NCBI gene;Acc:618517]
ENSBTAG00000030521	IER5L	99645086	99646294	11	immediate early response 5 like [Source:VGNC Symbol;Acc:VGNC:30041]
ENSBTAG00000030566	GLE1	99077978	99103590	11	GLE1, RNA export mediator [Source:VGNC Symbol;Acc:VGNC:29397]
ENSBTAG00000030706	ALG6	82486867	82545184	3	ALG6, alpha-1,3-glucosyltransferase [Source:VGNC Symbol;Acc:VGNC:25830]
ENSBTAG00000031052	CDK5R2	107620705	107621826	2	cyclin dependent kinase 5 regulatory subunit 2 [Source:VGNC Symbol;Acc:VGNC:27129]
ENSBTAG00000031625	HRH3	55519323	55521407	13	histamine receptor H3 [Source:VGNC Symbol;Acc:VGNC:29955]
ENSBTAG00000032694	CST8	42500947	42508871	13	cystatin 8 [Source:VGNC Symbol;Acc:VGNC:27778]
ENSBTAG00000032701	CSTL1	42463338	42466745	13	cystatin like 1 [Source:VGNC Symbol;Acc:VGNC:27784]
ENSBTAG00000032738	AARD	49497628	49504203	14	alanine and arginine rich domain containing protein [Source:VGNC Symbol;Acc:VGNC:25447]
ENSBTAG00000033182	HGSNAT	37453133	37479119	27	heparan-alpha-glucosaminide N-acetyltransferase [Source:VGNC Symbol;Acc:VGNC:29837]
ENSBTAG00000033680	CEP112	63070089	63219248	19	centrosomal protein 112 [Source:VGNC Symbol;Acc:VGNC:27190]
ENSBTAG00000034159	FCRLA	7898510	7904866	3	Fc receptor like A [Source:VGNC Symbol;Acc:VGNC:28939]
ENSBTAG00000034498	LY6D	2801383	2803020	14	lymphocyte antigen 6 family member D [Source:VGNC Symbol;Acc:VGNC:31088]
ENSBTAG00000036101	CCBL1	99340500	99411162	11	Bos taurus cysteine conjugate-beta lyase, cytoplasmic (CCBL1), mRNA. [Source:RefSeq mRNA;Acc:NM_001077978]
ENSBTAG00000036304	CNGB3	78390872	78484612	14	cyclic nucleotide gated channel beta 3 [Source:HGNC Symbol;Acc:HGNC:2153]
ENSBTAG00000036417	bta-mir-3596	117120188	117120270	5	bta-mir-3596 [Source:miRBase;Acc:MI0015952]
ENSBTAG00000037264	bta-mir-486	36261818	36261941	27	bta-mir-486 [Source:miRBase;Acc:MI0009843]
ENSBTAG00000037703	MICALL1	110213001	110240434	5	MICAL like 1 [Source:VGNC Symbol;Acc:VGNC:52803]
ENSBTAG00000038079	C16H1orf21	66960790	67142414	16	chromosome 16 open reading frame, human C1orf21 [Source:NCBI gene;Acc:781721]
ENSBTAG00000038281	CSMD3	53901591	54429251	14	CUB and Sushi multiple domains 3 [Source:HGNC Symbol;Acc:HGNC:19291]
ENSBTAG00000038306	CBX2	53371117	53377423	19	chromobox 2 [Source:VGNC Symbol;Acc:VGNC:26817]
ENSBTAG00000038682	FAM83H	2227350	2232020	14	family with sequence similarity 83 member H [Source:VGNC Symbol;Acc:VGNC:28839]
ENSBTAG00000038739	CPLX4	58770279	58790832	24	complexin 4 [Source:VGNC Symbol;Acc:VGNC:27654]
ENSBTAG00000038745	CHMP6	52290601	52297889	19	charged multivesicular body protein 6 [Source:VGNC Symbol;Acc:VGNC:27305]
ENSBTAG00000038972	LCN9	103327151	103328557	11	lipocalin 9 [Source:VGNC Symbol;Acc:VGNC:30815]
ENSBTAG00000039068	CSMD3	52949756	52950966	14	CUB and Sushi multiple domains 3 [Source:NCBI gene;Acc:100125936]
ENSBTAG00000039647	MGC152010	86400287	86439022	6	UDP glucuronosyltransferase 2 family [Source:NCBI gene;Acc:515638]
ENSBTAG00000039702	FCRL3	12684810	12717577	3	Fc receptor like 3 [Source:VGNC Symbol;Acc:VGNC:50048]
ENSBTAG00000039787	CSN3	87378398	87392750	6	Bos taurus casein kappa (CSN3), mRNA. [Source:RefSeq mRNA;Acc:NM_174294]
ENSBTAG00000040347	GPC6	68232526	68740385	12	glypican 6 [Source:NCBI gene;Acc:536153]
ENSBTAG00000040496	KCNB2	38021172	38454345	14	potassium voltage-gated channel subfamily B member 2 [Source:VGNC Symbol;Acc:VGNC:30431]
ENSBTAG00000043948	HCN1	29121455	29566631	20	hyperpolarization activated cyclic nucleotide gated potassium channel 1 [Source:VGNC Symbol;Acc:VGNC:29776]
ENSBTAG00000043979	HILS1	37116636	37117731	19	Bos taurus histone linker H1 domain, spermatid-specific 1 (HILS1), mRNA. [Source:RefSeq mRNA;Acc:NM_001303409]
ENSBTAG00000044158	LDLRAD3	67240027	67518041	15	low density lipoprotein receptor class A domain containing 3 [Source:VGNC Symbol;Acc:VGNC:30828]
ENSBTAG00000044449	bta-mir-2284h	118347309	118347375	5	bta-mir-2284h [Source:miRBase;Acc:MI0011497]
ENSBTAG00000044470	bta-mir-2344	50423906	50423966	19	bta-mir-2344 [Source:miRBase;Acc:MI0011372]
ENSBTAG00000045610	CACNA1I	111524747	111610218	5	calcium voltage-gated channel subunit alpha1 I [Source:HGNC Symbol;Acc:HGNC:1396]
ENSBTAG00000045699	CTNNA3	22419203	24270401	28	catenin alpha 3 [Source:VGNC Symbol;Acc:VGNC:27800]
ENSBTAG00000046173	ALG12	120924137	120932984	5	ALG12, alpha-1,6-mannosyltransferase [Source:VGNC Symbol;Acc:VGNC:25825]
ENSBTAG00000046389	KLRD1	100095828	100101039	5	killer cell lectin-like receptor subfamily D, member 1 [Source:NCBI gene;Acc:444877]
ENSBTAG00000046484	AIF1L	101335452	101343787	11	allograft inflammatory factor 1 like [Source:VGNC Symbol;Acc:VGNC:25760]
ENSBTAG00000046502	ACBD6	63030135	63128053	16	acyl-CoA binding domain containing 6 [Source:HGNC Symbol;Acc:HGNC:23339]
ENSBTAG00000046654	CERK	118023267	118036020	5	ceramide kinase [Source:HGNC Symbol;Acc:HGNC:19256]
ENSBTAG00000046760	BRD1	120826688	120858589	5	bromodomain containing 1 [Source:VGNC Symbol;Acc:VGNC:26556]
ENSBTAG00000046775	MAN1B1	106125018	106152298	11	mannosidase alpha class 1B member 1 [Source:HGNC Symbol;Acc:HGNC:6823]
ENSBTAG00000047003	ASXL3	23739299	23937898	24	additional sex combs like 3, transcriptional regulator [Source:VGNC Symbol;Acc:VGNC:26230]
ENSBTAG00000047077	ENTPD7	20494069	20524328	26	ectonucleoside triphosphate diphosphohydrolase 7 [Source:VGNC Symbol;Acc:VGNC:28512]
ENSBTAG00000047127	C7H19orf25	45498566	45502456	7	chromosome 7 C19orf25 homolog [Source:VGNC Symbol;Acc:VGNC:52727]
ENSBTAG00000047488	KCNK9	4644332	4741649	14	potassium two pore domain channel subfamily K member 9 [Source:VGNC Symbol;Acc:VGNC:30478]
ENSBTAG00000047731	FAM189B	15437676	15442475	3	family with sequence similarity 189 member B [Source:VGNC Symbol;Acc:VGNC:28771]
ENSBTAG00000047760	DUS1L	51416679	51422719	19	dihydrouridine synthase 1 like [Source:NCBI gene;Acc:617998]
ENSBTAG00000047998	COL5A1	106856171	106994803	11	collagen type V alpha 1 chain [Source:HGNC Symbol;Acc:HGNC:2209]
ENSBTAG00000048125	ENTPD2	106183598	106189094	11	ectonucleoside triphosphate diphosphohydrolase 2 [Source:VGNC Symbol;Acc:VGNC:28509]
ENSBTAG00000048142	GPR45	9193844	9194965	11	G protein-coupled receptor 45 [Source:VGNC Symbol;Acc:VGNC:29588]
ENSBTAG00000048155	FCN1	106822997	106831824	11	ficolin 1 [Source:NCBI gene;Acc:497016]
ENSBTAG00000048250	HSTN	87189736	87204439	6	histatherin [Source:NCBI gene;Acc:100302500]
ENSBTAG00000048285	bta-mir-2894	121158935	121159016	5	bta-mir-2894 [Source:miRBase;Acc:MI0013069]
ENSBTAG00000000023	RNF2	67608919	67600963	16	ring finger protein 2 [Source:VGNC Symbol;Acc:VGNC:34046]
ENSBTAG00000000025	RAB6A	54027857	53936927	15	RAB6A, member RAS oncogene family [Source:NCBI gene;Acc:616537]
ENSBTAG00000000056	STRADA	48656396	48628883	19	STE20-related kinase adaptor alpha [Source:VGNC Symbol;Acc:VGNC:35418]
ENSBTAG00000000225	POLB	36902798	36877980	27	DNA polymerase beta [Source:VGNC Symbol;Acc:VGNC:33112]
ENSBTAG00000000265	SYNPR	38097884	37900573	22	synaptoporin [Source:VGNC Symbol;Acc:VGNC:35532]
ENSBTAG00000000393	SSPN	84138430	84096324	5	sarcospan [Source:VGNC Symbol;Acc:VGNC:35317]
ENSBTAG00000000531		59823822	59798687	24
ENSBTAG00000000650	TUBGCP6	119813398	119791795	5	tubulin gamma complex associated protein 6 [Source:VGNC Symbol;Acc:VGNC:36516]
ENSBTAG00000000658	WDR97	1921667	1913048	14	WD repeat domain 97 [Source:VGNC Symbol;Acc:VGNC:53884]
ENSBTAG00000000662	TCF20	113683472	113634004	5	transcription factor 20 [Source:VGNC Symbol;Acc:VGNC:35689]
ENSBTAG00000000664	SLC22A15	27481821	27378643	3	solute carrier family 22 member 15 [Source:VGNC Symbol;Acc:VGNC:34723]
ENSBTAG00000000710	PIP5K1C	21535516	21514211	7	phosphatidylinositol-4-phosphate 5-kinase type 1 gamma [Source:VGNC Symbol;Acc:VGNC:32912]
ENSBTAG00000000854	SEC16B	60792164	60747108	16	SEC16 homolog B, endoplasmic reticulum export factor [Source:VGNC Symbol;Acc:VGNC:34407]
ENSBTAG00000000966		100118909	100112515	5	natural killer cells antigen CD94 [Source:NCBI gene;Acc:618565]
ENSBTAG00000000979	SMIM19	37070241	37055089	27	small integral membrane protein 19 [Source:VGNC Symbol;Acc:VGNC:35018]
ENSBTAG00000001102	SERPINB10	62638833	62615491	24	serpin peptidase inhibitor, clade B (ovalbumin), member 10 [Source:NCBI gene;Acc:510205]
ENSBTAG00000001123	SNRNP48	47663909	47647768	23	small nuclear ribonucleoprotein U11/U12 subunit 48 [Source:VGNC Symbol;Acc:VGNC:35072]
ENSBTAG00000001178	USPL1	30231502	30210164	12	ubiquitin specific peptidase like 1 [Source:VGNC Symbol;Acc:VGNC:36740]
ENSBTAG00000001249	SULT1B1	86942952	86917981	6	sulfotransferase family 1B member 1 [Source:VGNC Symbol;Acc:VGNC:53777]
ENSBTAG00000001258	TMEM50B	1361378	1324544	1	transmembrane protein 50B [Source:VGNC Symbol;Acc:VGNC:36093]
ENSBTAG00000001322	SAXO1	25319682	25210484	8	stabilizer of axonemal microtubules 1 [Source:VGNC Symbol;Acc:VGNC:34301]
ENSBTAG00000001352	ENTR1	103916652	103910385	11	endosome associated trafficking regulator 1 [Source:VGNC Symbol;Acc:VGNC:54703]
ENSBTAG00000001382	SLC26A9	3498921	3479418	16	solute carrier family 26 member 9 [Source:VGNC Symbol;Acc:VGNC:34784]
ENSBTAG00000001545	SLC34A2	46749777	46724553	6	solute carrier family 34 member 2 [Source:VGNC Symbol;Acc:VGNC:34818]
ENSBTAG00000001649	ZFPM2	61520208	60994139	14	zinc finger protein, FOG family member 2 [Source:VGNC Symbol;Acc:VGNC:54515]
ENSBTAG00000001925	TMPRSS11D	85318173	85255406	6	transmembrane serine protease 11D [Source:HGNC Symbol;Acc:HGNC:24059]
ENSBTAG00000001933	PTPA	99621986	99590328	11	protein phosphatase 2 phosphatase activator [Source:VGNC Symbol;Acc:VGNC:33526]
ENSBTAG00000002104	RHPN1	2471434	2462544	14	rhophilin Rho GTPase binding protein 1 [Source:VGNC Symbol;Acc:VGNC:33956]
ENSBTAG00000002174	RERG	95228587	95098306	5	RAS like estrogen regulated growth inhibitor [Source:VGNC Symbol;Acc:VGNC:33873]
ENSBTAG00000002266	NPL	65369036	65330451	16	N-acetylneuraminate pyruvate lyase [Source:VGNC Symbol;Acc:VGNC:32205]
ENSBTAG00000002299	SEL1L3	46881531	46791165	6	SEL1L family member 3 [Source:VGNC Symbol;Acc:VGNC:50139]
ENSBTAG00000002305	PCSK4	45513924	45508320	7	proprotein convertase subtilisin/kexin type 4 [Source:HGNC Symbol;Acc:HGNC:8746]
ENSBTAG00000002348	SLC4A4	88541046	88182303	6	solute carrier family 4 member 4 [Source:VGNC Symbol;Acc:VGNC:34894]
ENSBTAG00000002423	PSMD12	50134716	50114345	19	proteasome 26S subunit, non-ATPase 12 [Source:VGNC Symbol;Acc:VGNC:33463]
ENSBTAG00000002446		43299144	43298763	13
ENSBTAG00000002485	TNS1	106773157	106627006	2	tensin 1 [Source:VGNC Symbol;Acc:VGNC:36207]
ENSBTAG00000002716	NOL10	87038433	86946735	11	nucleolar protein 10 [Source:VGNC Symbol;Acc:VGNC:32154]
ENSBTAG00000002774	PTPN23	52844833	52818988	22	protein tyrosine phosphatase, non-receptor type 23 [Source:VGNC Symbol;Acc:VGNC:33537]
ENSBTAG00000002880	SORBS1	16919269	16721039	26	sorbin and SH3 domain containing 1 [Source:NCBI gene;Acc:504625]
ENSBTAG00000002883	RPTOR	52629957	52308519	19	regulatory associated protein of MTOR complex 1 [Source:VGNC Symbol;Acc:VGNC:34153]
ENSBTAG00000003017	TTC38	117673269	117650285	5	tetratricopeptide repeat domain 38 [Source:VGNC Symbol;Acc:VGNC:36474]
ENSBTAG00000003083	SLC50A1	15520448	15518286	3	solute carrier family 50 member 1 [Source:VGNC Symbol;Acc:VGNC:34899]
ENSBTAG00000003282	SLCO1A2	89311142	89258893	5	solute carrier organic anion transporter family member 1A2 [Source:VGNC Symbol;Acc:VGNC:34949]
ENSBTAG00000003523		86353208	86334723	6	UDP-glucuronosyltransferase 2B17 [Source:NCBI gene;Acc:540544]
ENSBTAG00000003525	STXBP1	98395251	98325785	11	syntaxin binding protein 1 [Source:VGNC Symbol;Acc:VGNC:35445]
ENSBTAG00000003606		2540475	2512226	14
ENSBTAG00000003758	TKT	48288061	48264511	22	transketolase [Source:NCBI gene;Acc:445425]
ENSBTAG00000004040	UGT2A1	86835733	86810496	6	UDP glucuronosyltransferase family 2 member A1 complex locus [Source:NCBI gene;Acc:511743]
ENSBTAG00000004066	PARP8	28506629	28315521	20	poly(ADP-ribose) polymerase family member 8 [Source:NCBI gene;Acc:511595]
ENSBTAG00000004176	PDC	69013701	69009430	16	phosducin [Source:VGNC Symbol;Acc:VGNC:32656]
ENSBTAG00000004194	RALGDS	103139619	103126162	11	ral guanine nucleotide dissociation stimulator [Source:NCBI gene;Acc:513723]
ENSBTAG00000004257	TAF4B	30957456	30850955	24	TATA-box binding protein associated factor 4b [Source:VGNC Symbol;Acc:VGNC:35575]
ENSBTAG00000004284	UFD1	74730989	74717683	17	ubiquitin recognition factor in ER associated degradation 1 [Source:VGNC Symbol;Acc:VGNC:36645]
ENSBTAG00000004331	PYGO2	15686554	15682355	3	pygopus family PHD finger 2 [Source:VGNC Symbol;Acc:VGNC:33591]
ENSBTAG00000004400	PRRC2B	101644848	101592546	11	proline rich coiled-coil 2B [Source:VGNC Symbol;Acc:VGNC:33405]
ENSBTAG00000004401	UGGT2	77176916	77032586	12	UDP-glucose glycoprotein glucosyltransferase 2 [Source:VGNC Symbol;Acc:VGNC:36650]
ENSBTAG00000004412	TMPRSS11F	85512994	85473854	6	transmembrane serine protease 11F [Source:HGNC Symbol;Acc:HGNC:29994]
ENSBTAG00000004492	SWT1	67759357	67653941	16	SWT1, RNA endoribonuclease homolog [Source:VGNC Symbol;Acc:VGNC:35501]
ENSBTAG00000004510	SARDH	104634907	104578933	11	sarcosine dehydrogenase [Source:VGNC Symbol;Acc:VGNC:34289]
ENSBTAG00000004511	VAV2	104689322	104646646	11	vav guanine nucleotide exchange factor 2 [Source:VGNC Symbol;Acc:VGNC:36773]
ENSBTAG00000004552	PBXIP1	15697893	15687403	3	PBX homeobox interacting protein 1 [Source:VGNC Symbol;Acc:VGNC:32611]
ENSBTAG00000004641	PLEKHA6	1878608	1806692	16	pleckstrin homology domain containing, family A member 6 [Source:NCBI gene;Acc:532773]
ENSBTAG00000004884	SLC4A5	10403977	10283282	11	solute carrier family 4 member 5 [Source:VGNC Symbol;Acc:VGNC:34895]
ENSBTAG00000004993	NXT1	42399402	42398735	13	nuclear transport factor 2 like export factor 1 [Source:VGNC Symbol;Acc:VGNC:32384]
ENSBTAG00000005063	THEM6	2842655	2839180	14	thioesterase superfamily member 6 [Source:VGNC Symbol;Acc:VGNC:35834]
ENSBTAG00000005189	SPACA9	102961170	102950015	11	sperm acrosome associated 9 [Source:VGNC Symbol;Acc:VGNC:35163]
ENSBTAG00000005190	TSC1	103099918	102967047	11	TSC complex subunit 1 [Source:VGNC Symbol;Acc:VGNC:36407]
ENSBTAG00000005309	TGDS	69634335	69614375	12	TDP-glucose 4,6-dehydratase [Source:VGNC Symbol;Acc:VGNC:35799]
ENSBTAG00000005324		62489683	62485474	24
ENSBTAG00000005595	TRMU	117758670	117743264	5	tRNA 5-methylaminomethyl-2-thiouridylate methyltransferase [Source:VGNC Symbol;Acc:VGNC:36376]
ENSBTAG00000006162	RAB11FIP5	11356938	11315219	11	RAB11 family interacting protein 5 [Source:VGNC Symbol;Acc:VGNC:54474]
ENSBTAG00000006256	PTPRO	94881418	94770904	5	protein tyrosine phosphatase, receptor type O [Source:VGNC Symbol;Acc:VGNC:33555]
ENSBTAG00000006280	RBFOX3	53953037	53623087	19	RNA binding fox-1 homolog 3 [Source:VGNC Symbol;Acc:VGNC:33779]
ENSBTAG00000006558		103350967	103346206	11
ENSBTAG00000006579	P4HA3	54459500	54418559	15	prolyl 4-hydroxylase subunit alpha 3 [Source:VGNC Symbol;Acc:VGNC:32537]
ENSBTAG00000006730	SUSD2	73415618	73408384	17	sushi domain containing 2 [Source:VGNC Symbol;Acc:VGNC:35487]
ENSBTAG00000006810	ODAM	87335880	87327028	6	odontogenic, ameloblast associated [Source:VGNC Symbol;Acc:VGNC:50115]
ENSBTAG00000006938	PPM1F	73967283	73955266	17	protein phosphatase, Mg2+/Mn2+ dependent 1F [Source:VGNC Symbol;Acc:VGNC:33212]
ENSBTAG00000006985	TM7SF3	83245945	83206162	5	transmembrane 7 superfamily member 3 [Source:VGNC Symbol;Acc:VGNC:35911]
ENSBTAG00000007068	SH3BGR	141100984	141029893	1	SH3 domain binding glutamate rich protein [Source:VGNC Symbol;Acc:VGNC:34563]
ENSBTAG00000007235	NTNG2	102356914	102286504	11	netrin G2 [Source:VGNC Symbol;Acc:VGNC:32308]
ENSBTAG00000007354		50010311	50009722	19
ENSBTAG00000007383	ZNF521	32049400	31675533	24	zinc finger protein 521 [Source:VGNC Symbol;Acc:VGNC:37296]
ENSBTAG00000007543	TAF1B	87689585	87633914	11	TATA-box binding protein associated factor, RNA polymerase I subunit B [Source:VGNC Symbol;Acc:VGNC:35570]
ENSBTAG00000007692		92487991	92487186	6	60S ribosomal protein L7 pseudogene [Source:NCBI gene;Acc:782437]
ENSBTAG00000007696		25652303	25595237	24
ENSBTAG00000007706		31525678	31524752	5	olfactory receptor 8S1 [Source:NCBI gene;Acc:506992]
ENSBTAG00000007720	NKG2A	99978911	99974365	5	NKG2-A/NKG2-B type II integral membrane protein-like [Source:NCBI gene;Acc:514897]
ENSBTAG00000007749	TONSL	1692498	1681494	14	tonsoku like, DNA repair protein [Source:VGNC Symbol;Acc:VGNC:36220]
ENSBTAG00000007816		87556157	87555288	6
ENSBTAG00000007834	PPP1R16A	1633988	1628814	14	protein phosphatase 1 regulatory subunit 16A [Source:VGNC Symbol;Acc:VGNC:33230]
ENSBTAG00000008035		11283761	11283273	11
ENSBTAG00000008036		117853214	117764821	5
ENSBTAG00000008063	PPARA	117233112	117151549	5	peroxisome proliferator activated receptor alpha [Source:VGNC Symbol;Acc:VGNC:33181]
ENSBTAG00000008216	RRM2	87473817	87466581	11	ribonucleotide reductase regulatory subunit M2 [Source:VGNC Symbol;Acc:VGNC:34165]
ENSBTAG00000008421	SCRIB	2201042	2178232	14	scribbled planar cell polarity protein [Source:VGNC Symbol;Acc:VGNC:34365]
ENSBTAG00000008564		25147961	25142983	15
ENSBTAG00000008687	PCSK2	38051895	37812787	13	proprotein convertase subtilisin/kexin type 2 [Source:VGNC Symbol;Acc:VGNC:32648]
ENSBTAG00000008805	USP3	46570989	46471349	10	ubiquitin specific peptidase 3 [Source:VGNC Symbol;Acc:VGNC:36721]
ENSBTAG00000008836	ZNF782	84937203	84850159	8	zinc finger protein 782 [Source:NCBI gene;Acc:616883]
ENSBTAG00000008858		116109883	116071377	5	Rho GTPase activating protein 8 [Source:NCBI gene;Acc:104968450]
ENSBTAG00000009070	NPFFR2	89059348	89052210	6	neuropeptide FF receptor 2 [Source:VGNC Symbol;Acc:VGNC:32200]
ENSBTAG00000009157	SLC35B3	47032167	47011203	23	solute carrier family 35 member B3 [Source:VGNC Symbol;Acc:VGNC:34825]
ENSBTAG00000009310	UTP3	87799560	87798136	6	UTP3, small subunit processome component [Source:VGNC Symbol;Acc:VGNC:36746]
ENSBTAG00000009444	SLC15A5	94127585	94030765	5	solute carrier family 15 member 5 [Source:VGNC Symbol;Acc:VGNC:34682]
ENSBTAG00000009541	SUCLG2	34251728	33977312	22	succinate-CoA ligase GDP-forming beta subunit [Source:VGNC Symbol;Acc:VGNC:35457]
ENSBTAG00000009578	PTK2	4065010	3870893	14	protein tyrosine kinase 2 [Source:VGNC Symbol;Acc:VGNC:33518]
ENSBTAG00000009677	PARP10	2031386	2024713	14	poly(ADP-ribose) polymerase family member 10 [Source:NCBI gene;Acc:510991]
ENSBTAG00000009750	RAX2	21435431	21432608	7	retina and anterior neural fold homeobox 2 [Source:VGNC Symbol;Acc:VGNC:33767]
ENSBTAG00000009830	PLEKHB1	53922643	53907206	15	pleckstrin homology domain containing B1 [Source:VGNC Symbol;Acc:VGNC:33009]
ENSBTAG00000009974	TSNARE1	3171546	3054763	14	t-SNARE domain containing 1 [Source:VGNC Symbol;Acc:VGNC:36423]
ENSBTAG00000010158	NOS1AP	7463616	7105925	3	nitric oxide synthase 1 adaptor protein [Source:NCBI gene;Acc:539686]
ENSBTAG00000010195	PKN3	99246139	99232119	11	protein kinase N3 [Source:VGNC Symbol;Acc:VGNC:32947]
ENSBTAG00000010208	ZER1	99284276	99255811	11	zyg-11 related cell cycle regulator [Source:VGNC Symbol;Acc:VGNC:37148]
ENSBTAG00000010389	STBD1	92971371	92967767	6	starch binding domain 1 [Source:VGNC Symbol;Acc:VGNC:35376]
ENSBTAG00000010492	VPS4B	62204856	62175123	24	vacuolar protein sorting 4 homolog B [Source:VGNC Symbol;Acc:VGNC:36825]
ENSBTAG00000010498	SLC40A1	6740329	6716591	2	solute carrier family 40 member 1 [Source:VGNC Symbol;Acc:VGNC:34872]
ENSBTAG00000010613	NUP188	99506210	99463011	11	nucleoporin 188 [Source:VGNC Symbol;Acc:VGNC:32354]
ENSBTAG00000010626	SH3GLB2	99524044	99506999	11	SH3 domain containing GRB2 like, endophilin B2 [Source:VGNC Symbol;Acc:VGNC:34576]
ENSBTAG00000010664	PRKCQ	17185063	17093614	13	protein kinase C theta [Source:VGNC Symbol;Acc:VGNC:33334]
ENSBTAG00000010670	VSIG8	9950485	9942947	3	V-set and immunoglobulin domain containing 8 [Source:NCBI gene;Acc:520493]
ENSBTAG00000010805	POMT1	101666789	101650163	11	protein O-mannosyltransferase 1 [Source:VGNC Symbol;Acc:VGNC:33158]
ENSBTAG00000010810	UCK1	101672198	101666793	11	uridine-cytidine kinase 1 [Source:VGNC Symbol;Acc:VGNC:36634]
ENSBTAG00000010955	NUP54	92792459	92758457	6	nucleoporin 54 [Source:NCBI gene;Acc:506916]
ENSBTAG00000010956	SCARB2	92879565	92797820	6	scavenger receptor class B member 2 [Source:VGNC Symbol;Acc:VGNC:34325]
ENSBTAG00000010978	PROX1	71455068	71413974	16	prospero homeobox 1 [Source:VGNC Symbol;Acc:VGNC:33369]
ENSBTAG00000011098	TTLL8	121067541	121012667	5	tubulin tyrosine ligase like 8 [Source:HGNC Symbol;Acc:HGNC:34000]
ENSBTAG00000011129	QSOX2	103769889	103746674	11	quiescin sulfhydryl oxidase 2 [Source:VGNC Symbol;Acc:VGNC:33606]
ENSBTAG00000011209	SYT11	14946170	14926783	3	synaptotagmin 11 [Source:VGNC Symbol;Acc:VGNC:35537]
ENSBTAG00000011266	ZBTB16	25116350	24917133	15	zinc finger and BTB domain containing 16 [Source:VGNC Symbol;Acc:VGNC:37062]
ENSBTAG00000011531	SS18	31096441	31020509	24	SS18, nBAF chromatin remodeling complex subunit [Source:VGNC Symbol;Acc:VGNC:35305]
ENSBTAG00000011554	SURF6	104302894	104296135	11	surfeit 6 [Source:VGNC Symbol;Acc:VGNC:35485]
ENSBTAG00000011575	RFNG	51431873	51429344	19	RFNG O-fucosylpeptide 3-beta-N-acetylglucosaminyltransferase [Source:HGNC Symbol;Acc:HGNC:9974]
ENSBTAG00000011614	PDE7A	31857899	31803026	14	phosphodiesterase 7A [Source:VGNC Symbol;Acc:VGNC:32685]
ENSBTAG00000011748	SGMS1	8775858	8735912	26	sphingomyelin synthase 1 [Source:VGNC Symbol;Acc:VGNC:34543]
ENSBTAG00000011912	SLC25A25	98760803	98750459	11	solute carrier family 25 member 25 [Source:VGNC Symbol;Acc:VGNC:34751]
ENSBTAG00000011922	PLEC	2088261	2054917	14	plectin [Source:VGNC Symbol;Acc:VGNC:53873]
ENSBTAG00000011946	ODR4	68986701	68950172	16	odr-4 GPCR localization factor homolog [Source:VGNC Symbol;Acc:VGNC:49540]
ENSBTAG00000011952	SULT1E1	87094952	87035926	6	sulfotransferase family 1E member 1 [Source:VGNC Symbol;Acc:VGNC:35467]
ENSBTAG00000011961	PF4	90674173	90673205	6	platelet factor 4 [Source:NCBI gene;Acc:507790]
ENSBTAG00000012107	SLC25A28	20476402	20466104	26	solute carrier family 25 member 28 [Source:VGNC Symbol;Acc:VGNC:34754]
ENSBTAG00000012126	PNPLA7	105673200	105598761	11	patatin like phospholipase domain containing 7 [Source:VGNC Symbol;Acc:VGNC:33094]
ENSBTAG00000012291	TBC1D22A	118343833	118086468	5	TBC1 domain family member 22A [Source:VGNC Symbol;Acc:VGNC:35636]
ENSBTAG00000012405	PEAR1	14007210	13986478	3	platelet endothelial aggregation receptor 1 [Source:VGNC Symbol;Acc:VGNC:32734]
ENSBTAG00000012561	ORMDL1	6523389	6511310	2	ORMDL sphingolipid biosynthesis regulator 1 [Source:VGNC Symbol;Acc:VGNC:32452]
ENSBTAG00000012694	UHMK1	6995683	6975867	3	U2AF homology motif kinase 1 [Source:VGNC Symbol;Acc:VGNC:36653]
ENSBTAG00000013026	SNTN	37884047	37867680	22	sentan, cilia apical structure protein [Source:VGNC Symbol;Acc:VGNC:35086]
ENSBTAG00000013298	PLA2G4A	69620712	69443238	16	phospholipase A2 group IVA [Source:VGNC Symbol;Acc:VGNC:32960]
ENSBTAG00000013509	TTC16	98425143	98409546	11	tetratricopeptide repeat domain 16 [Source:VGNC Symbol;Acc:VGNC:36456]
ENSBTAG00000013889	TMEM141	106376837	106375058	11	transmembrane protein 141 [Source:VGNC Symbol;Acc:VGNC:35974]
ENSBTAG00000013955	TRAPPC9	4616552	4229512	14	trafficking protein particle complex 9 [Source:VGNC Symbol;Acc:VGNC:36294]
ENSBTAG00000014068	VDAC3	36933273	36921292	27	voltage dependent anion channel 3 [Source:NCBI gene;Acc:282716]
ENSBTAG00000014151	RCSD1	1130225	1058468	3	RCSD domain containing 1 [Source:VGNC Symbol;Acc:VGNC:33837]
ENSBTAG00000014178	RALGAPA2	40535389	40323236	13	Ral GTPase activating protein catalytic alpha subunit 2 [Source:VGNC Symbol;Acc:VGNC:33702]
ENSBTAG00000014678	PAEP	103306381	103301664	11	progestagen-associated endometrial protein [Source:NCBI gene;Acc:280838]
ENSBTAG00000014779	NISCH	48985439	48912232	22	nischarin [Source:VGNC Symbol;Acc:VGNC:32088]
ENSBTAG00000014861	SLC20A2	37017424	36938387	27	solute carrier family 20 member 2 [Source:VGNC Symbol;Acc:VGNC:34718]
ENSBTAG00000014966	PLXNB2	119854120	119840726	5	plexin B2 [Source:VGNC Symbol;Acc:VGNC:33062]
ENSBTAG00000015047		86713666	86676447	6	uncharacterized LOC781988 [Source:NCBI gene;Acc:781988]
ENSBTAG00000015051	POLRMT	44864879	44851525	7	RNA polymerase mitochondrial [Source:VGNC Symbol;Acc:VGNC:33154]
ENSBTAG00000015182	STARD10	53115417	53087563	15	StAR related lipid transfer domain containing 10 [Source:VGNC Symbol;Acc:VGNC:35361]
ENSBTAG00000015327	SPTAN1	99179460	99131533	11	spectrin alpha, non-erythrocytic 1 [Source:VGNC Symbol;Acc:VGNC:35251]
ENSBTAG00000015343	WDR34	99198829	99179458	11	WD repeat domain 34 [Source:VGNC Symbol;Acc:VGNC:36893]
ENSBTAG00000015351	STYK1	99439453	99407006	5	Bos taurus serine/threonine/tyrosine kinase 1 (STYK1), mRNA. [Source:RefSeq mRNA;Acc:NM_001143868]
ENSBTAG00000015406	ZNF750	50483968	50475196	19	zinc finger protein 750 [Source:VGNC Symbol;Acc:VGNC:37340]
ENSBTAG00000015414	TBCD	50536976	50388667	19	tubulin folding cofactor D [Source:VGNC Symbol;Acc:VGNC:35652]
ENSBTAG00000015556	UBA3	32607984	32583221	22	ubiquitin like modifier activating enzyme 3 [Source:VGNC Symbol;Acc:VGNC:36563]
ENSBTAG00000015562	PLBD1	95796211	95706361	5	phospholipase B domain containing 1 [Source:VGNC Symbol;Acc:VGNC:32978]
ENSBTAG00000015572	YTHDC1	85877748	85839655	6	YTH domain containing 1 [Source:VGNC Symbol;Acc:VGNC:37039]
ENSBTAG00000015575	TACR1	9646849	9467061	11	tachykinin receptor 1 [Source:VGNC Symbol;Acc:VGNC:35560]
ENSBTAG00000015782	SCAP	52818675	52768660	22	SREBF chaperone [Source:VGNC Symbol;Acc:VGNC:34320]
ENSBTAG00000015835	PIWIL2	70175916	70094806	8	piwi like RNA-mediated gene silencing 2 [Source:VGNC Symbol;Acc:VGNC:32928]
ENSBTAG00000016203	ZNF16	1456750	1445334	14	zinc finger protein 16 [Source:HGNC Symbol;Acc:HGNC:12947]
ENSBTAG00000016218	PTGES2	98775940	98770575	11	prostaglandin E synthase 2 [Source:VGNC Symbol;Acc:VGNC:33506]
ENSBTAG00000016795	RUFY3	87910688	87819398	6	RUN and FYVE domain containing 3 [Source:VGNC Symbol;Acc:VGNC:34215]
ENSBTAG00000016810	PYCR3	2309099	2301587	14	pyrroline-5-carboxylate reductase 3 [Source:VGNC Symbol;Acc:VGNC:33587]
ENSBTAG00000016876		89342981	89341932	5
ENSBTAG00000017024	PPARGC1A	44960668	44854113	6	PPARG coactivator 1 alpha [Source:VGNC Symbol;Acc:VGNC:33184]
ENSBTAG00000017233		53006764	52947903	19
ENSBTAG00000017260	PDE3A	89620721	89554512	5	phosphodiesterase 3A [Source:VGNC Symbol;Acc:VGNC:54467]
ENSBTAG00000017281	OPLAH	1966646	1957554	14	5-oxoprolinase, ATP-hydrolysing [Source:VGNC Symbol;Acc:VGNC:53869]
ENSBTAG00000017420	ZMAT4	35618997	35241299	27	zinc finger matrin-type 4 [Source:VGNC Symbol;Acc:VGNC:37193]
ENSBTAG00000017565	SCFD1	41804341	41692842	21	sec1 family domain containing 1 [Source:VGNC Symbol;Acc:VGNC:34330]
ENSBTAG00000017571	PLEKHA5	91136741	91031351	5	pleckstrin homology domain containing A5 [Source:VGNC Symbol;Acc:VGNC:33007]
ENSBTAG00000017731	ZFAT	8304533	8166449	14	zinc finger and AT-hook domain containing [Source:VGNC Symbol;Acc:VGNC:37154]
ENSBTAG00000017819	PMVK	15725510	15715719	3	phosphomevalonate kinase [Source:VGNC Symbol;Acc:VGNC:33078]
ENSBTAG00000017834	PRELP	1055957	1041923	16	proline and arginine rich end leucine rich repeat protein [Source:VGNC Symbol;Acc:VGNC:33309]
ENSBTAG00000017844	STIL	99587496	99537145	3	STIL, centriolar assembly protein [Source:VGNC Symbol;Acc:VGNC:35382]
ENSBTAG00000017851	RXRA	106015000	105990344	11	retinoid X receptor alpha [Source:VGNC Symbol;Acc:VGNC:34230]
ENSBTAG00000018086	TBC1D10A	71470126	71459718	17	TBC1 domain family member 10A [Source:VGNC Symbol;Acc:VGNC:53923]
ENSBTAG00000018206	NIPAL2	68342901	68251838	14	NIPA like domain containing 2 [Source:VGNC Symbol;Acc:VGNC:32082]
ENSBTAG00000018211		67882024	67881455	16
ENSBTAG00000018342	TJP3	21478598	21447998	7	tight junction protein 3 [Source:VGNC Symbol;Acc:VGNC:35883]
ENSBTAG00000018456	ZNF7	1523303	1517535	14	zinc finger protein 7 [Source:VGNC Symbol;Acc:VGNC:37332]
ENSBTAG00000018495	NKX6-3	36253367	36248821	27	NK6 homeobox 3 [Source:VGNC Symbol;Acc:VGNC:32108]
ENSBTAG00000018555	SFXN5	11490611	11360395	11	sideroflexin 5 [Source:VGNC Symbol;Acc:VGNC:34534]
ENSBTAG00000018644	PDZRN3	28506578	28238772	22	PDZ domain containing ring finger 3 [Source:VGNC Symbol;Acc:VGNC:32731]
ENSBTAG00000018658	TNRC6C	54721786	54670558	19	trinucleotide repeat containing 6C [Source:VGNC Symbol;Acc:VGNC:36206]
ENSBTAG00000018660	PPP6R2	120029002	119926286	5	protein phosphatase 6 regulatory subunit 2 [Source:VGNC Symbol;Acc:VGNC:33274]
ENSBTAG00000018710	TTF1	102515271	102485897	11	transcription termination factor 1 [Source:VGNC Symbol;Acc:VGNC:36483]
ENSBTAG00000019048		36738157	36737621	22
ENSBTAG00000019105	NPLOC4	51829647	51781191	19	NPL4 homolog, ubiquitin recognition factor [Source:VGNC Symbol;Acc:VGNC:32206]
ENSBTAG00000019187	ZNF462	98426787	98331864	8	zinc finger protein 462 [Source:VGNC Symbol;Acc:VGNC:37280]
ENSBTAG00000019225	SLC39A14	70237645	70186539	8	solute carrier family 39 member 14 [Source:VGNC Symbol;Acc:VGNC:34862]
ENSBTAG00000019244	P2RX6	74364530	74356168	17	purinergic receptor P2X 6 [Source:VGNC Symbol;Acc:VGNC:32521]
ENSBTAG00000019330	PROK2	30044548	30035342	22	prokineticin 2 [Source:VGNC Symbol;Acc:VGNC:33362]
ENSBTAG00000019347	PLXDC1	40293157	40226036	19	plexin domain containing 1 [Source:VGNC Symbol;Acc:VGNC:33057]
ENSBTAG00000019453	PTGES	100155090	100143653	11	prostaglandin E synthase [Source:VGNC Symbol;Acc:VGNC:33505]
ENSBTAG00000019587	PI15	40307947	40275716	14	peptidase inhibitor 15 [Source:VGNC Symbol;Acc:VGNC:32852]
ENSBTAG00000019602	SLCO1C1	89509795	89440029	5	solute carrier organic anion transporter family member 1C1 [Source:VGNC Symbol;Acc:VGNC:34950]
ENSBTAG00000020133	PPP3CC	70341783	70262316	8	protein phosphatase 3 catalytic subunit gamma [Source:VGNC Symbol;Acc:VGNC:33267]
ENSBTAG00000020298	TMPRSS11A	85400112	85337482	6	transmembrane protease serine 11A [Source:NCBI gene;Acc:517049]
ENSBTAG00000020305	TOR1A	100227150	100219226	11	torsin family 1 member A [Source:VGNC Symbol;Acc:VGNC:36223]
ENSBTAG00000020311	USP20	100281194	100237005	11	ubiquitin specific peptidase 20 [Source:VGNC Symbol;Acc:VGNC:36715]
ENSBTAG00000020412	RAP2A	78546608	78507683	12	RAP2A, member of RAS oncogene family [Source:VGNC Symbol;Acc:VGNC:33719]
ENSBTAG00000020446	THOP1	22141914	22128058	7	thimet oligopeptidase 1 [Source:VGNC Symbol;Acc:VGNC:35843]
ENSBTAG00000020458	STX6	63628883	63581738	16	syntaxin 6 [Source:VGNC Symbol;Acc:VGNC:35442]
ENSBTAG00000020715	PIK3C2G	92276939	91835146	5	phosphatidylinositol-4-phosphate 3-kinase catalytic subunit type 2 gamma [Source:VGNC Symbol;Acc:VGNC:32887]
ENSBTAG00000020765		10462662	10461145	3	olfactory receptor, family 10, subfamily J, member 1 [Source:NCBI gene;Acc:530601]
ENSBTAG00000020791	RAPGEF1	101793685	101728372	11	Rap guanine nucleotide exchange factor 1 [Source:VGNC Symbol;Acc:VGNC:33722]
ENSBTAG00000020959	SET	99226827	99223002	11	SET nuclear proto-oncogene [Source:NCBI gene;Acc:538444]
ENSBTAG00000021009	TRIM55	32210852	32164442	14	tripartite motif containing 55 [Source:VGNC Symbol;Acc:VGNC:36341]
ENSBTAG00000021076	TNRC6B	112172811	112043301	5	trinucleotide repeat containing 6B [Source:VGNC Symbol;Acc:VGNC:36205]
ENSBTAG00000021205	PLPP7	101517588	101502265	11	phospholipid phosphatase 7 (inactive) [Source:NCBI gene;Acc:768245]
ENSBTAG00000021284	RSPH1	144333299	144320106	1	radial spoke head 1 homolog [Source:VGNC Symbol;Acc:VGNC:34182]
ENSBTAG00000021286	SLC37A1	144437225	144364346	1	solute carrier family 37 member 1 [Source:VGNC Symbol;Acc:VGNC:34842]
ENSBTAG00000021472	ZC3H3	2418557	2354390	14	zinc finger CCCH-type containing 3 [Source:VGNC Symbol;Acc:VGNC:37105]
ENSBTAG00000021491	NDUFV3	144701618	144690277	1	NADH:ubiquinone oxidoreductase subunit V3 [Source:VGNC Symbol;Acc:VGNC:31976]
ENSBTAG00000021566	PAX2	21546730	21470763	26	paired box 2 [Source:VGNC Symbol;Acc:VGNC:32596]
ENSBTAG00000021727	NTSR1	55135137	55085432	13	neurotensin receptor 1 [Source:VGNC Symbol;Acc:VGNC:32312]
ENSBTAG00000021731	TGFBRAP1	9227574	9200410	11	transforming growth factor beta receptor associated protein 1 [Source:VGNC Symbol;Acc:VGNC:35806]
ENSBTAG00000021896	NUP214	101438043	101350157	11	nucleoporin 214 [Source:VGNC Symbol;Acc:VGNC:32358]
ENSBTAG00000021899	PDE9A	144603437	144493957	1	phosphodiesterase 9A [Source:VGNC Symbol;Acc:VGNC:32688]
ENSBTAG00000021961	SPR	11548873	11540747	11	sepiapterin reductase [Source:NCBI gene;Acc:533836]
ENSBTAG00000022205		86239206	86223188	6	UDP-glucuronosyltransferase 2B4 [Source:NCBI gene;Acc:100296421]
ENSBTAG00000022329	SLCO1B3	89391585	89323086	5	solute carrier organic anion transporter family member 1B3 [Source:NCBI gene;Acc:404160]
ENSBTAG00000022360	SOX5	87036285	86571273	5	SRY-box 5 [Source:VGNC Symbol;Acc:VGNC:35149]
ENSBTAG00000022826	RAX	58751841	58747713	24	retina and anterior neural fold homeobox [Source:HGNC Symbol;Acc:HGNC:18662]
ENSBTAG00000023487		94364264	94363786	5
ENSBTAG00000023541		26794259	26726417	23
ENSBTAG00000023797	PRDM12	100988364	100972721	11	PR/SET domain 12 [Source:VGNC Symbol;Acc:VGNC:33290]
ENSBTAG00000023843	RALGPS1	97975506	97674642	11	Ral GEF with PH domain and SH3 binding motif 1 [Source:VGNC Symbol;Acc:VGNC:33704]
ENSBTAG00000023885	ZNF79	98189943	98174566	11	zinc finger protein 79 [Source:VGNC Symbol;Acc:VGNC:37347]
ENSBTAG00000023933	SEC16A	103964031	103939070	11	SEC16 homolog A, endoplasmic reticulum export factor [Source:VGNC Symbol;Acc:VGNC:34406]
ENSBTAG00000024132	SMC1B	116545914	116464171	5	structural maintenance of chromosomes 1B [Source:VGNC Symbol;Acc:VGNC:34998]
ENSBTAG00000024361		56548447	56547059	4
ENSBTAG00000024683	STATH	87239005	87229656	6	statherin [Source:NCBI gene;Acc:286765]
ENSBTAG00000025307		68077964	68076714	12
ENSBTAG00000025612	URM1	98995209	98978450	11	ubiquitin related modifier 1 [Source:VGNC Symbol;Acc:VGNC:36699]
ENSBTAG00000026327	RPL8	1507633	1505030	14	ribosomal protein L8 [Source:NCBI gene;Acc:535056]
ENSBTAG00000026340		2937057	2915388	14
ENSBTAG00000026350	SPATC1	1998401	1970919	14	spermatogenesis and centriole associated 1 [Source:VGNC Symbol;Acc:VGNC:53879]
ENSBTAG00000027420		42493105	42488775	13	cystatin [Source:NCBI gene;Acc:617402]
ENSBTAG00000027531		87453793	87450059	6
ENSBTAG00000027629		36265466	36255859	27	ankyrin 1 [Source:NCBI gene;Acc:353108]
ENSBTAG00000027924	SNX18	24596518	24570227	20	sorting nexin 18 [Source:VGNC Symbol;Acc:VGNC:35098]
ENSBTAG00000028229	RF00003	9952373	9952212	3
ENSBTAG00000028847	RF00001	30805263	30805146	24
ENSBTAG00000029119	RF00001	66902096	66901987	16
ENSBTAG00000029343	RF00001	111866634	111866512	5
ENSBTAG00000029865		4030394	4030315	14
ENSBTAG00000030119		32400092	32399961	3
ENSBTAG00000030247	NSMF	105681394	105673837	11	NMDA receptor synaptonuclear signaling and neuronal migration factor [Source:VGNC Symbol;Acc:VGNC:32283]
ENSBTAG00000030281		104187141	104186563	11
ENSBTAG00000030317	PPP1R26	106465659	106462138	11	protein phosphatase 1 regulatory subunit 26 [Source:VGNC Symbol;Acc:VGNC:33237]
ENSBTAG00000030431		98029368	98028810	5
ENSBTAG00000030476		98965441	98962568	5
ENSBTAG00000032360		85641522	85640347	6
ENSBTAG00000032428		32241299	32240304	5
ENSBTAG00000032429		32264561	32263608	5
ENSBTAG00000032548	SYBU	56997967	56909762	14	syntabulin [Source:VGNC Symbol;Acc:VGNC:35503]
ENSBTAG00000032603		70171520	70024624	12	multidrug resistance-associated protein 4 [Source:NCBI gene;Acc:515333]
ENSBTAG00000034147	OLFML2B	7577290	7528022	3	olfactomedin like 2B [Source:VGNC Symbol;Acc:VGNC:32423]
ENSBTAG00000035171	SERPINB12	62329373	62319472	24	serpin family B member 12 [Source:VGNC Symbol;Acc:VGNC:34471]
ENSBTAG00000035182	SERPINB13	62350499	62340435	24	serpin family B member 13 [Source:VGNC Symbol;Acc:VGNC:34472]
ENSBTAG00000035726		85901870	85900617	6
ENSBTAG00000036970	RF00001	36072769	36072656	27
ENSBTAG00000037381	TRIM40	28638869	28626339	23	tripartite motif containing 40 [Source:VGNC Symbol;Acc:VGNC:54243]
ENSBTAG00000037600		84843546	84843154	8	40S ribosomal protein S15a [Source:UniProtKB/Swiss-Prot;Acc:Q76I82]
ENSBTAG00000037824		2775678	2770551	14
ENSBTAG00000038238		60651572	60651006	16
ENSBTAG00000038290		31484447	31483512	5	olfactory receptor 8S1 [Source:NCBI gene;Acc:515887]
ENSBTAG00000038440		106440173	106437552	11
ENSBTAG00000038520		85716159	85614106	6
ENSBTAG00000038584	OLFM1	106712955	106675880	11	olfactomedin 1 [Source:VGNC Symbol;Acc:VGNC:32417]
ENSBTAG00000038648		85245141	85177921	6
ENSBTAG00000038737	P2RY6	53564982	53559422	15	pyrimidinergic receptor P2Y6 [Source:VGNC Symbol;Acc:VGNC:32530]
ENSBTAG00000038838		58308740	58308600	13
ENSBTAG00000038843	NKG2C	99992305	99988121	5	NKG2C protein [Source:NCBI gene;Acc:100036590]
ENSBTAG00000038992	STK11IP	108260780	108246184	2	serine/threonine kinase 11 interacting protein [Source:VGNC Symbol;Acc:VGNC:35386]
ENSBTAG00000039050	P2RY2	53499415	53492850	15	purinergic receptor P2Y2 [Source:VGNC Symbol;Acc:VGNC:32528]
ENSBTAG00000039362		85989621	85963549	6	UDP-glucuronosyltransferase 2B4 [Source:NCBI gene;Acc:615303]
ENSBTAG00000039573	RABL6	106363593	106344498	11	RAB, member RAS oncogene family like 6 [Source:VGNC Symbol;Acc:VGNC:33674]
ENSBTAG00000039851	UBAC1	103535051	103515902	11	UBA domain containing 1 [Source:VGNC Symbol;Acc:VGNC:36567]
ENSBTAG00000039991	UGT2B10	86190786	86169557	6	UDP glucuronosyltransferase 2 family, polypeptide B10 [Source:NCBI gene;Acc:533587]
ENSBTAG00000040147	SYNDIG1	42894170	42791822	13	synapse differentiation inducing 1 [Source:VGNC Symbol;Acc:VGNC:35519]
ENSBTAG00000040512	PCP4L1	8276724	8249981	3	Purkinje cell protein 4 like 1 [Source:VGNC Symbol;Acc:VGNC:32645]
ENSBTAG00000040573	TSPAN10	51775213	51771254	19	tetraspanin 10 [Source:HGNC Symbol;Acc:HGNC:29942]
ENSBTAG00000040590		65660904	65660648	14
ENSBTAG00000042173	RF00026	54044418	54044311	15
ENSBTAG00000042234	RF00156	53463375	53463241	13
ENSBTAG00000042332	RF00026	5309562	5309456	14
ENSBTAG00000042350	RF00153	101639098	101639013	11
ENSBTAG00000042483	RF00614	116232189	116232075	5
ENSBTAG00000042488	RF00026	47553976	47553870	13
ENSBTAG00000042661	RF00431	107091720	107091586	3	small nucleolar RNA, H/ACA box 55 [Source:HGNC Symbol;Acc:HGNC:32649]
ENSBTAG00000042921	RF00026	52757714	52757612	22
ENSBTAG00000042930	RF00560	104183865	104183742	11
ENSBTAG00000042973	RF00493	53572065	53571990	19
ENSBTAG00000042996	RF00026	31094661	31094555	22
ENSBTAG00000043047	RF00302	98192838	98192710	11
ENSBTAG00000043088	RF00026	74800465	74800364	15
ENSBTAG00000043254	RF00026	20372055	20371949	26
ENSBTAG00000043304	RF00019	60532954	60532856	19
ENSBTAG00000043341	RF00049	104314622	104314558	11	small nucleolar RNA, C/D box 36C [Source:HGNC Symbol;Acc:HGNC:10165]
ENSBTAG00000043373	RF00153	101635096	101635011	11
ENSBTAG00000043399	RF00401	1367618	1367493	1
ENSBTAG00000043722	RF00026	100958475	100958375	11
ENSBTAG00000043745	RF00100	51988578	51988254	19
ENSBTAG00000043771		58771144	58771045	24
ENSBTAG00000044167	TOPAZ1	16308333	16247929	22	testis and ovary specific PAZ domain containing 1 [Source:VGNC Symbol;Acc:VGNC:36221]
ENSBTAG00000044251		35483888	35483805	22
ENSBTAG00000044396	RF00026	85794760	85794659	6
ENSBTAG00000044541		34887671	34887599	22
ENSBTAG00000044887	RF00283	20756381	20756299	26
ENSBTAG00000044983		9805518	9805444	11
ENSBTAG00000045007	RF00156	39958663	39958518	15
ENSBTAG00000045012	RF00026	15757492	15757390	3
ENSBTAG00000045054	RF00548	88893566	88893436	8
ENSBTAG00000045061		53947726	53947636	14
ENSBTAG00000045130	RF00156	21566435	21566316	26
ENSBTAG00000045349	RF00001	86241979	86241887	6
ENSBTAG00000045372	RF00603	72584491	72584388	17
ENSBTAG00000045520	PDYN	53619401	53605292	13	prodynorphin [Source:VGNC Symbol;Acc:VGNC:32723]
ENSBTAG00000045727		2146844	2133425	14
ENSBTAG00000045728	SCD	21148318	21141592	26	stearoyl-CoA desaturase (delta-9-desaturase) [Source:NCBI gene;Acc:280924]
ENSBTAG00000045729		68078846	68078643	16	small integral membrane protein 20 [Source:NCBI gene;Acc:101904614]
ENSBTAG00000045751		72204484	72065148	12
ENSBTAG00000045791	ZNF623	2267715	2266062	14	zinc finger protein 623 [Source:VGNC Symbol;Acc:VGNC:37316]
ENSBTAG00000045869		58493009	58492916	20
ENSBTAG00000046166		3564952	3554062	14
ENSBTAG00000046172		60866398	60833854	16	quinone oxidoreductase-like protein 2 [Source:NCBI gene;Acc:100299281]
ENSBTAG00000046175		7542460	7540341	3
ENSBTAG00000046298	SYCE3	120094175	120064154	5	synaptonemal complex central element protein 3 [Source:VGNC Symbol;Acc:VGNC:35506]
ENSBTAG00000046303		98513781	98509474	11	endoglin-like [Source:NCBI gene;Acc:101904677]
ENSBTAG00000046447		148581291	148569292	1
ENSBTAG00000046467	PTP4A3	3586015	3578346	14	protein tyrosine phosphatase type IVA, member 3 [Source:VGNC Symbol;Acc:VGNC:33525]
ENSBTAG00000046650	OR6K2	11105301	11104357	3	olfactory receptor, family 6, subfamily K, member 2 [Source:NCBI gene;Acc:505209]
ENSBTAG00000046751	RF00001	105117015	105116896	11
ENSBTAG00000046866		2284499	2281340	14	zinc finger protein 485 [Source:NCBI gene;Acc:101903326]
ENSBTAG00000046877	RF00001	89663215	89663097	8
ENSBTAG00000046932		1304027	1301787	14
ENSBTAG00000047010		5596459	5596396	14
ENSBTAG00000047022	PSCA	2856167	2854604	14	prostate stem cell antigen [Source:HGNC Symbol;Acc:HGNC:9500]
ENSBTAG00000047048		91882214	91880701	5
ENSBTAG00000047198		86865690	86863305	6
ENSBTAG00000047335	RF00150	89681497	89681430	6
ENSBTAG00000047538		74158785	74154046	17	RIMS binding protein 3B [Source:NCBI gene;Acc:528977]
ENSBTAG00000047559		68937098	68936718	16	histone H2B type 1-L-like [Source:NCBI gene;Acc:107133263]
ENSBTAG00000047676		74456082	74439064	17
ENSBTAG00000047805		74024014	74022980	17
ENSBTAG00000047957		21133969	21132751	26	acyl-CoA desaturase-like [Source:NCBI gene;Acc:101906058]
ENSBTAG00000048013		85948595	85926576	6	UDP-glucuronosyltransferase 2B31 [Source:NCBI gene;Acc:100138004]
ENSBTAG00000048026		53855965	53855846	14
ENSBTAG00000048078		5688668	5674861	14
ENSBTAG00000048091		103287512	103283461	11
ENSBTAG00000048276	TFF1	144196576	144192083	1	trefoil factor 1 [Source:VGNC Symbol;Acc:VGNC:35790]
