# Supplementary material for: Sequence-based GWAS, network and pathway analyses reveal genes co-associated with milk cheese-making properties and milk composition in Montbéliarde cows
Source: Genet Sel Evol. 2019 Jul 1;51:34. doi: 10.1186/s12711-019-0473-7 (PMC6604208; doi:10.1186/s12711-019-0473-7)
Supplement: Supplementary file 5 — Additional file 5: Table S4. Gene ontology (GO) terms and KEGG pathways for genes selected by AWM. Name, description and list of genes of the gene ontology terms and KEGG pathways identified in the gene network analysis. [file 12711_2019_473_MOESM5_ESM.xlsx]

## Sheet: TableS4-GOterms-KEGGpathways
Table S4. Gene ontology (GO) terms and KEGG pathways for genes selected by AWM
GOID	GOTerm	Ontology Source	Term PValue	Term PValue Corrected with Benjamini-Hochberg	Group PValue	Group PValue Corrected with Benjamini-Hochberg	GOLevels	GOGroups	% Associated Genes	Nr. Genes	Associated Genes Found
GO:0019637	organophosphate metabolic process	GO_BiologicalProcess-EBI-UniProt-GOA_13.06.2018_00h00	2.1338e-19	2.06978e-17	5.73497e-26	2.40869e-24	[3, 4]	Group40	5.78947	44	[ABHD6, ADORA2B, ADSL, AGPAT2, AK1, AK8, BPNT1, CHKB, CMPK1, DCK, DERA, DGAT1, DGUOK, DOLK, DPM2, ENO2, ENPP7, ENTPD2, ENTPD8, ETNK2, FHIT, GPAT4, HK2, INPP1, INPP5E, MTMR3, NDUFV3, PDE3A, PDE9A, PIK3C2G, PIP5K1C, PLA2G4A, PMVK, PPARA, PPARGC1A, RRM2, SCRIB, SGMS1, SLC25A25, SUCLG2, SULT1B1, TKT, UCK1, VAV2]
GO:0019637	organophosphate metabolic process	GO_BiologicalProcess-EBI-UniProt-GOA_13.06.2018_00h00	2.1338e-19	2.06978e-17	1.39684e-20	2.93337e-19	[3, 4]	Group42	5.78947	44	[ABHD6, ADORA2B, ADSL, AGPAT2, AK1, AK8, BPNT1, CHKB, CMPK1, DCK, DERA, DGAT1, DGUOK, DOLK, DPM2, ENO2, ENPP7, ENTPD2, ENTPD8, ETNK2, FHIT, GPAT4, HK2, INPP1, INPP5E, MTMR3, NDUFV3, PDE3A, PDE9A, PIK3C2G, PIP5K1C, PLA2G4A, PMVK, PPARA, PPARGC1A, RRM2, SCRIB, SGMS1, SLC25A25, SUCLG2, SULT1B1, TKT, UCK1, VAV2]
GO:0055086	nucleobase-containing small molecule metabolic process	GO_BiologicalProcess-EBI-UniProt-GOA_13.06.2018_00h00	1.18026e-13	5.72427e-12	5.43797e-16	7.61316e-15	[3, 4, 5]	Group41	5.80271	30	[ADORA2B, ADSL, AK1, AK8, CMPK1, CSGALNACT1, DCK, DERA, DGAT1, DGUOK, ENO2, ENTPD2, ENTPD8, FHIT, GPAT4, HK2, NDUFV3, PDC, PDE3A, PDE9A, PMVK, PPARA, PPARGC1A, RRM2, SCRIB, SLC25A25, SUCLG2, SULT1B1, UCK1, UGGT2]
GO:0055086	nucleobase-containing small molecule metabolic process	GO_BiologicalProcess-EBI-UniProt-GOA_13.06.2018_00h00	1.18026e-13	5.72427e-12	1.39684e-20	2.93337e-19	[3, 4, 5]	Group42	5.80271	30	[ADORA2B, ADSL, AK1, AK8, CMPK1, CSGALNACT1, DCK, DERA, DGAT1, DGUOK, ENO2, ENTPD2, ENTPD8, FHIT, GPAT4, HK2, NDUFV3, PDC, PDE3A, PDE9A, PMVK, PPARA, PPARGC1A, RRM2, SCRIB, SLC25A25, SUCLG2, SULT1B1, UCK1, UGGT2]
GO:0006753	nucleoside phosphate metabolic process	GO_BiologicalProcess-EBI-UniProt-GOA_13.06.2018_00h00	1.19312e-12	2.89332e-11	5.43797e-16	7.61316e-15	[4, 5, 6]	Group41	5.93407	27	[ADORA2B, ADSL, AK1, AK8, CMPK1, DCK, DERA, DGAT1, DGUOK, ENO2, ENTPD2, ENTPD8, FHIT, GPAT4, HK2, NDUFV3, PDE3A, PDE9A, PMVK, PPARA, PPARGC1A, RRM2, SCRIB, SLC25A25, SUCLG2, SULT1B1, UCK1]
GO:0006753	nucleoside phosphate metabolic process	GO_BiologicalProcess-EBI-UniProt-GOA_13.06.2018_00h00	1.19312e-12	2.89332e-11	1.39684e-20	2.93337e-19	[4, 5, 6]	Group42	5.93407	27	[ADORA2B, ADSL, AK1, AK8, CMPK1, DCK, DERA, DGAT1, DGUOK, ENO2, ENTPD2, ENTPD8, FHIT, GPAT4, HK2, NDUFV3, PDE3A, PDE9A, PMVK, PPARA, PPARGC1A, RRM2, SCRIB, SLC25A25, SUCLG2, SULT1B1, UCK1]
GO:0008610	lipid biosynthetic process	GO_BiologicalProcess-EBI-UniProt-GOA_13.06.2018_00h00	9.17992e-13	2.96817e-11	5.73497e-26	2.40869e-24	[4]	Group40	6.26506	26	[ABHD6, ABO, AGPAT2, APOB, CERS5, CHKB, CSN1S1, DGAT1, DHCR7, DOLK, DPM2, EDN1, ETNK2, FASN, GBGT1, GPAT4, HSD17B12, ORMDL1, PIK3C2G, PMVK, PROX1, PTGES, PTGES2, SCAP, SCD, SGMS1]
GO:0099536	synaptic signaling	GO_BiologicalProcess-EBI-UniProt-GOA_13.06.2018_00h00	3.67146e-12	5.93553e-11	3.67146e-12	3.08403e-11	[3, 4]	Group36	6.15764	25	[ABHD6, ABL1, ADGRB1, ARC, CACNA1B, CHRM1, CPLX4, DNM1, EDN1, EXOC4, FCHSD2, GRIN2B, GRM7, LRP6, LYNX1, MAPK8IP2, NSMF, P2RX6, PDYN, SCRIB, STXBP1, SYT11, TACR1, TOR1A, VDAC3]
GO:0099537	trans-synaptic signaling	GO_BiologicalProcess-EBI-UniProt-GOA_13.06.2018_00h00	3.67146e-12	5.93553e-11	3.67146e-12	3.08403e-11	[4, 5]	Group36	6.15764	25	[ABHD6, ABL1, ADGRB1, ARC, CACNA1B, CHRM1, CPLX4, DNM1, EDN1, EXOC4, FCHSD2, GRIN2B, GRM7, LRP6, LYNX1, MAPK8IP2, NSMF, P2RX6, PDYN, SCRIB, STXBP1, SYT11, TACR1, TOR1A, VDAC3]
GO:0098916	anterograde trans-synaptic signaling	GO_BiologicalProcess-EBI-UniProt-GOA_13.06.2018_00h00	3.1242e-12	6.06095e-11	3.67146e-12	3.08403e-11	[5, 6]	Group36	6.20347	25	[ABHD6, ABL1, ADGRB1, ARC, CACNA1B, CHRM1, CPLX4, DNM1, EDN1, EXOC4, FCHSD2, GRIN2B, GRM7, LRP6, LYNX1, MAPK8IP2, NSMF, P2RX6, PDYN, SCRIB, STXBP1, SYT11, TACR1, TOR1A, VDAC3]
GO:0007268	chemical synaptic transmission	GO_BiologicalProcess-EBI-UniProt-GOA_13.06.2018_00h00	3.1242e-12	6.06095e-11	3.67146e-12	3.08403e-11	[6, 7]	Group36	6.20347	25	[ABHD6, ABL1, ADGRB1, ARC, CACNA1B, CHRM1, CPLX4, DNM1, EDN1, EXOC4, FCHSD2, GRIN2B, GRM7, LRP6, LYNX1, MAPK8IP2, NSMF, P2RX6, PDYN, SCRIB, STXBP1, SYT11, TACR1, TOR1A, VDAC3]
GO:0090407	organophosphate biosynthetic process	GO_BiologicalProcess-EBI-UniProt-GOA_13.06.2018_00h00	1.38106e-11	1.91375e-10	5.73497e-26	2.40869e-24	[4, 5]	Group40	6.06061	24	[ADORA2B, ADSL, AGPAT2, AK1, AK8, CHKB, CMPK1, DCK, DGUOK, DOLK, DPM2, ENO2, ENTPD8, ETNK2, GPAT4, HK2, PIK3C2G, PMVK, PPARA, PPARGC1A, RRM2, SGMS1, TKT, UCK1]
GO:0090407	organophosphate biosynthetic process	GO_BiologicalProcess-EBI-UniProt-GOA_13.06.2018_00h00	1.38106e-11	1.91375e-10	1.39684e-20	2.93337e-19	[4, 5]	Group42	6.06061	24	[ADORA2B, ADSL, AGPAT2, AK1, AK8, CHKB, CMPK1, DCK, DGUOK, DOLK, DPM2, ENO2, ENTPD8, ETNK2, GPAT4, HK2, PIK3C2G, PMVK, PPARA, PPARGC1A, RRM2, SGMS1, TKT, UCK1]
GO:0009117	nucleotide metabolic process	GO_BiologicalProcess-EBI-UniProt-GOA_13.06.2018_00h00	3.35146e-11	3.61212e-10	1.39684e-20	2.93337e-19	[5, 6, 7]	Group42	5.55556	25	[ADORA2B, ADSL, AK1, AK8, CMPK1, DCK, DERA, DGAT1, DGUOK, ENO2, FHIT, GPAT4, HK2, NDUFV3, PDE3A, PDE9A, PMVK, PPARA, PPARGC1A, RRM2, SCRIB, SLC25A25, SUCLG2, SULT1B1, UCK1]
GO:0036477	somatodendritic compartment	GO_CellularComponent-EBI-UniProt-GOA_13.06.2018_00h00	3.30177e-11	4.0034e-10	3.30177e-11	2.31124e-10	[3, 4]	Group35	6.41399	22	[ADGRB1, AGO2, APOB, ASAP1, ATXN10, BRINP3, CACNA1B, CNNM1, ENO2, GRM7, HCN1, KCNB2, KCNE3, KCNN3, LRP6, LYNX1, MAPK8IP2, PDYN, PTPRO, RBFOX3, SYNDIG1, UHMK1]
GO:0046873	metal ion transmembrane transporter activity	GO_MolecularFunction-EBI-UniProt-GOA_13.06.2018_00h00	1.20882e-10	1.17256e-09	1.67513e-12	1.75889e-11	[5, 6]	Group43	5.7072	23	[ABCC9, CACNA1B, CACNA1I, CNGB3, GRIN2B, HCN1, HCN2, ITPR1, KCNB2, KCNE3, KCNJ8, KCNK2, KCNK9, KCNN3, KCNT1, NIPAL2, SLC20A2, SLC25A28, SLC34A2, SLC39A14, SLC40A1, SLC4A4, SLC4A5]
GO:0043087	regulation of GTPase activity	GO_BiologicalProcess-EBI-UniProt-GOA_13.06.2018_00h00	7.74693e-10	6.83138e-09	7.74693e-10	4.64816e-09	[5]	Group11	5.70652	21	[APC2, ARRB1, ASAP1, AXIN1, DENND6B, DEPDC5, DNMBP, EPHA5, GARNL3, KLRK1, ODAM, PLXNB2, RALGAPA2, RAPGEF1, SCRIB, SNX18, TBC1D10A, TBC1D22A, TBCD, TSC1, VAV2]
GO:0062023	collagen-containing extracellular matrix	GO_CellularComponent-EBI-UniProt-GOA_13.06.2018_00h00	1.75064e-09	1.4151e-08	1.75064e-09	8.16965e-09	[3, 4]	Group28	10	13	[AMTN, COL5A1, ENTPD2, GPC5, GPC6, HMCN1, HMCN2, LAMA5, LAMC1, LAMC3, MATN2, MGP, PRELP]
GO:0006644	phospholipid metabolic process	GO_BiologicalProcess-EBI-UniProt-GOA_13.06.2018_00h00	2.57819e-09	1.92372e-08	5.73497e-26	2.40869e-24	[4, 5]	Group40	6.31579	18	[ABHD6, AGPAT2, BPNT1, CHKB, DOLK, DPM2, ENPP7, ETNK2, GPAT4, INPP1, INPP5E, MTMR3, PIK3C2G, PIP5K1C, PLA2G4A, PMVK, SGMS1, VAV2]
GO:0006644	phospholipid metabolic process	GO_BiologicalProcess-EBI-UniProt-GOA_13.06.2018_00h00	2.57819e-09	1.92372e-08	1.39684e-20	2.93337e-19	[4, 5]	Group42	6.31579	18	[ABHD6, AGPAT2, BPNT1, CHKB, DOLK, DPM2, ENPP7, ETNK2, GPAT4, INPP1, INPP5E, MTMR3, PIK3C2G, PIP5K1C, PLA2G4A, PMVK, SGMS1, VAV2]
GO:0016758	transferase activity, transferring hexosyl groups	GO_MolecularFunction-EBI-UniProt-GOA_13.06.2018_00h00	9.59074e-09	6.20201e-08	9.9625e-10	5.23031e-09	[4]	Group37	7.86517	14	[ABO, ALG12, ALG6, CSGALNACT1, DPM2, EOGT, EXT2, GBGT1, MGAT3, MGAT5B, POMT1, UGGT2, UGT2A1, UGT2B10]
GO:0097447	dendritic tree	GO_CellularComponent-EBI-UniProt-GOA_13.06.2018_00h00	9.17565e-09	6.35741e-08	3.30177e-11	2.31124e-10	[4, 5, 6]	Group35	6.66667	16	[ADGRB1, AGO2, ASAP1, ATXN10, BRINP3, CACNA1B, CNNM1, GRM7, HCN1, KCNB2, KCNE3, LYNX1, PDYN, PTPRO, SYNDIG1, UHMK1]
GO:0030425	dendrite	GO_CellularComponent-EBI-UniProt-GOA_13.06.2018_00h00	9.17565e-09	6.35741e-08	3.30177e-11	2.31124e-10	[4, 5, 6, 7]	Group35	6.66667	16	[ADGRB1, AGO2, ASAP1, ATXN10, BRINP3, CACNA1B, CNNM1, GRM7, HCN1, KCNB2, KCNE3, LYNX1, PDYN, PTPRO, SYNDIG1, UHMK1]
GO:0022843	voltage-gated cation channel activity	GO_MolecularFunction-EBI-UniProt-GOA_13.06.2018_00h00	1.83226e-08	1.11081e-07	1.67513e-12	1.75889e-11	[6, 7, 8]	Group43	9.23077	12	[CACNA1B, CACNA1I, CNGB3, GRIN2B, HCN1, HCN2, KCNB2, KCNE3, KCNJ8, KCNK2, KCNK9, KCNT1]
GO:0005261	cation channel activity	GO_MolecularFunction-EBI-UniProt-GOA_13.06.2018_00h00	2.48695e-08	1.41903e-07	1.67513e-12	1.75889e-11	[5, 6, 7]	Group43	5.80205	17	[ABCC9, CACNA1B, CACNA1I, CNGB3, GRIN2B, HCN1, HCN2, ITPR1, KCNB2, KCNE3, KCNJ8, KCNK2, KCNK9, KCNN3, KCNT1, P2RX6, SLC40A1]
GO:0008015	blood circulation	GO_BiologicalProcess-EBI-UniProt-GOA_13.06.2018_00h00	3.68142e-08	1.87946e-07	3.68142e-08	1.54619e-07	[4]	Group22	5.64784	17	[ADORA2B, AVPR1B, CACNA1B, CHRM1, CRP, CSN2, CTNNA3, DBH, EDN1, GAA, KCNE3, KCNJ8, P2RY2, PDE3A, PTP4A3, PTPRO, SLC4A5]
GO:0005244	voltage-gated ion channel activity	GO_MolecularFunction-EBI-UniProt-GOA_13.06.2018_00h00	3.65095e-08	1.96746e-07	1.67513e-12	1.75889e-11	[5, 7]	Group43	7.78443	13	[CACNA1B, CACNA1I, CNGB3, GRIN2B, HCN1, HCN2, KCNB2, KCNE3, KCNJ8, KCNK2, KCNK9, KCNT1, VDAC3]
GO:0022832	voltage-gated channel activity	GO_MolecularFunction-EBI-UniProt-GOA_13.06.2018_00h00	3.65095e-08	1.96746e-07	1.67513e-12	1.75889e-11	[6]	Group43	7.78443	13	[CACNA1B, CACNA1I, CNGB3, GRIN2B, HCN1, HCN2, KCNB2, KCNE3, KCNJ8, KCNK2, KCNK9, KCNT1, VDAC3]
GO:2000116	regulation of cysteine-type endopeptidase activity	GO_BiologicalProcess-EBI-UniProt-GOA_13.06.2018_00h00	4.20451e-08	2.03919e-07	1.67703e-07	5.86959e-07	[7, 8, 9]	Group39	7.69231	13	[ARRB1, CD44, CSN2, CST3, CST7, CST8, CSTL1, CYFIP2, DAPK1, GRAMD4, MKL1, PAX2, PPM1F]
GO:0009101	glycoprotein biosynthetic process	GO_BiologicalProcess-EBI-UniProt-GOA_13.06.2018_00h00	5.90114e-08	2.72577e-07	9.9625e-10	5.23031e-09	[5, 6]	Group37	6.27615	15	[ALG12, ALG6, BACE2, CANT1, CSGALNACT1, DOLK, DPM2, EOGT, EXT2, KRTCAP2, MGAT3, MGAT5B, POMT1, RFNG, UGGT2]
KEGG:00230	Purine metabolism	KEGG_13.06.2018	6.34779e-08	2.7988e-07	1.39684e-20	2.93337e-19	[-1]	Group42	7.42857	13	[ADSL, AK1, AK8, CANT1, DCK, DGUOK, ENTPD2, ENTPD8, FHIT, PDE3A, PDE7A, PDE9A, RRM2]
GO:1902495	transmembrane transporter complex	GO_CellularComponent-EBI-UniProt-GOA_13.06.2018_00h00	7.3345e-08	2.84579e-07	1.67513e-12	1.75889e-11	[3, 4, 5]	Group43	6.17284	15	[ABCC9, ABHD6, CACNA1B, CACNA1I, CNGB3, GRIN2B, HCN1, HCN2, KCNB2, KCNE3, KCNK2, KCNT1, LRRC8A, PTPA, SCRIB]
GO:0005267	potassium channel activity	GO_MolecularFunction-EBI-UniProt-GOA_13.06.2018_00h00	7.71569e-08	2.87855e-07	1.67513e-12	1.75889e-11	[6, 7, 8]	Group43	9.16667	11	[ABCC9, CNGB3, HCN1, HCN2, KCNB2, KCNE3, KCNJ8, KCNK2, KCNK9, KCNN3, KCNT1]
GO:0009123	nucleoside monophosphate metabolic process	GO_BiologicalProcess-EBI-UniProt-GOA_13.06.2018_00h00	6.94928e-08	2.93078e-07	1.39684e-20	2.93337e-19	[5, 6, 7]	Group42	6.19835	15	[ADSL, AK1, AK8, CMPK1, DCK, DGUOK, ENO2, ENTPD8, HK2, NDUFV3, PPARA, PPARGC1A, SCRIB, SLC25A25, UCK1]
GO:0097305	response to alcohol	GO_BiologicalProcess-EBI-UniProt-GOA_13.06.2018_00h00	7.31138e-08	2.95502e-07	7.31138e-08	2.79162e-07	[4]	Group17	10.6383	10	[CSN1S1, CSN1S2, CSN2, CSN3, DBH, EPHA5, GRIN2B, LRP6, P2RY6, PMVK]
GO:0005604	basement membrane	GO_CellularComponent-EBI-UniProt-GOA_13.06.2018_00h00	9.07285e-08	3.25951e-07	1.75064e-09	8.16965e-09	[4, 5]	Group28	12.3288	9	[AMTN, COL5A1, ENTPD2, HMCN1, HMCN2, LAMA5, LAMC1, LAMC3, MATN2]
GO:1901293	nucleoside phosphate biosynthetic process	GO_BiologicalProcess-EBI-UniProt-GOA_13.06.2018_00h00	1.0621e-07	3.67942e-07	1.39684e-20	2.93337e-19	[5, 6, 7]	Group42	6	15	[ADORA2B, ADSL, AK1, AK8, CMPK1, DCK, DGUOK, ENO2, ENTPD8, GPAT4, HK2, PPARA, PPARGC1A, RRM2, UCK1]
GO:2000117	negative regulation of cysteine-type endopeptidase activity	GO_BiologicalProcess-EBI-UniProt-GOA_13.06.2018_00h00	1.29413e-07	4.18435e-07	1.67703e-07	5.86959e-07	[8, 9, 10, 11]	Group39	11.8421	9	[ARRB1, CD44, CSN2, CST3, CST7, CST8, CSTL1, MKL1, PAX2]
GO:0022839	ion gated channel activity	GO_MolecularFunction-EBI-UniProt-GOA_13.06.2018_00h00	1.27046e-07	4.24946e-07	1.67513e-12	1.75889e-11	[4, 6]	Group43	5.51724	16	[CACNA1B, CACNA1I, CNGB3, GRIN2B, HCN1, HCN2, ITPR1, KCNB2, KCNE3, KCNJ8, KCNK2, KCNK9, KCNN3, KCNT1, P2RX6, VDAC3]
GO:0043025	neuronal cell body	GO_CellularComponent-EBI-UniProt-GOA_13.06.2018_00h00	1.76263e-07	5.51534e-07	3.30177e-11	2.31124e-10	[3, 4, 5]	Group35	6.80628	13	[APOB, ATXN10, BRINP3, CACNA1B, CNNM1, ENO2, KCNB2, KCNE3, KCNN3, LRP6, MAPK8IP2, PDYN, RBFOX3]
GO:0006813	potassium ion transport	GO_BiologicalProcess-EBI-UniProt-GOA_13.06.2018_00h00	1.87241e-07	5.67573e-07	1.67513e-12	1.75889e-11	[7]	Group43	6.77083	13	[ABCC9, CNGB3, HCN1, HCN2, KCNB2, KCNE3, KCNJ8, KCNK2, KCNK9, KCNN3, KCNT1, TSC1, VPS4B]
GO:0034702	ion channel complex	GO_CellularComponent-EBI-UniProt-GOA_13.06.2018_00h00	2.01051e-07	5.90969e-07	1.67513e-12	1.75889e-11	[4, 5, 6]	Group43	6.1674	14	[ABCC9, ABHD6, CACNA1B, CACNA1I, GRIN2B, HCN1, HCN2, KCNB2, KCNE3, KCNK2, KCNT1, LRRC8A, PTPA, SCRIB]
GO:0046394	carboxylic acid biosynthetic process	GO_BiologicalProcess-EBI-UniProt-GOA_13.06.2018_00h00	2.60332e-07	7.42712e-07	2.86283e-07	7.51494e-07	[5, 6]	Group33	5.59701	15	[ASNSD1, EDN1, ENO2, FASN, GOT1, HK2, HSD17B12, PLA2G4A, PPARA, PROX1, PTGES, PTGES2, PYCR3, SCAP, SCD]
GO:0016053	organic acid biosynthetic process	GO_BiologicalProcess-EBI-UniProt-GOA_13.06.2018_00h00	2.86283e-07	7.50527e-07	2.86283e-07	7.51494e-07	[4]	Group33	5.55556	15	[ASNSD1, EDN1, ENO2, FASN, GOT1, HK2, HSD17B12, PLA2G4A, PPARA, PROX1, PTGES, PTGES2, PYCR3, SCAP, SCD]
GO:0097014	ciliary plasm	GO_CellularComponent-EBI-UniProt-GOA_13.06.2018_00h00	2.7943e-07	7.5291e-07	9.91166e-07	1.98233e-06	[3, 4, 5, 6, 7, 8, 9]	Group34	10.8434	9	[AK8, CENPF, DNAH17, GLI3, INPP5E, SAXO1, TMEM141, TTLL8, WDR34]
GO:0046434	organophosphate catabolic process	GO_BiologicalProcess-EBI-UniProt-GOA_13.06.2018_00h00	2.77556e-07	7.69227e-07	5.43797e-16	7.61316e-15	[4, 5]	Group41	8.08823	11	[ABHD6, DERA, ENO2, ENPP7, ENTPD2, HK2, INPP5E, PDE3A, PDE9A, PLA2G4A, PPARA]
GO:0042475	odontogenesis of dentin-containing tooth	GO_BiologicalProcess-EBI-UniProt-GOA_13.06.2018_00h00	3.31199e-07	8.4543e-07	2.73165e-07	7.64861e-07	[5, 6, 7, 8]	Group31	12.9032	8	[AMBN, AMTN, ENAM, GLI3, LAMA5, LRP6, ODAM, PPARA]
GO:0034703	cation channel complex	GO_CellularComponent-EBI-UniProt-GOA_13.06.2018_00h00	4.26253e-07	1.03366e-06	1.67513e-12	1.75889e-11	[5, 6, 7]	Group43	6.93642	12	[ABCC9, ABHD6, CACNA1B, CACNA1I, GRIN2B, HCN1, HCN2, KCNB2, KCNE3, KCNK2, KCNT1, PTPA]
GO:0009132	nucleoside diphosphate metabolic process	GO_BiologicalProcess-EBI-UniProt-GOA_13.06.2018_00h00	4.19847e-07	1.04423e-06	5.43797e-16	7.61316e-15	[5, 6, 7]	Group41	10.3448	9	[AK1, AK8, CMPK1, ENO2, ENTPD2, ENTPD8, HK2, PPARA, SCRIB]
GO:0009132	nucleoside diphosphate metabolic process	GO_BiologicalProcess-EBI-UniProt-GOA_13.06.2018_00h00	4.19847e-07	1.04423e-06	1.39684e-20	2.93337e-19	[5, 6, 7]	Group42	10.3448	9	[AK1, AK8, CMPK1, ENO2, ENTPD2, ENTPD8, HK2, PPARA, SCRIB]
GO:0005249	voltage-gated potassium channel activity	GO_MolecularFunction-EBI-UniProt-GOA_13.06.2018_00h00	4.19847e-07	1.04423e-06	1.67513e-12	1.75889e-11	[7, 8, 9]	Group43	10.3448	9	[CNGB3, HCN1, HCN2, KCNB2, KCNE3, KCNJ8, KCNK2, KCNK9, KCNT1]
GO:0051047	positive regulation of secretion	GO_BiologicalProcess-EBI-UniProt-GOA_13.06.2018_00h00	4.58961e-07	1.05998e-06	4.58961e-07	1.07091e-06	[3, 4, 5, 6]	Group29	5.76132	14	[ABL1, ADORA2B, ARRB1, CACNA1I, CDK5R2, CSN1S1, EDN1, GSDMD, MAPK11, P2RY2, PTPN23, STXBP1, TM7SF3, VPS4B]
GO:0008194	UDP-glycosyltransferase activity	GO_MolecularFunction-EBI-UniProt-GOA_13.06.2018_00h00	4.54742e-07	1.07585e-06	9.9625e-10	5.23031e-09	[4]	Group37	8.77193	10	[ABO, CSGALNACT1, EOGT, EXT2, GBGT1, MGAT3, MGAT5B, UGGT2, UGT2A1, UGT2B10]
GO:0030198	extracellular matrix organization	GO_BiologicalProcess-EBI-UniProt-GOA_13.06.2018_00h00	4.82141e-07	1.08762e-06	4.82141e-07	1.06578e-06	[4]	Group05	6.85714	12	[ABL1, ADAMTS9, ADAMTSL2, APBB2, COL5A1, CSGALNACT1, CST3, HSD17B12, LAMC1, OLFML2B, POMT1, PTK2]
GO:0009165	nucleotide biosynthetic process	GO_BiologicalProcess-EBI-UniProt-GOA_13.06.2018_00h00	5.86012e-07	1.29189e-06	1.39684e-20	2.93337e-19	[6, 7, 8]	Group42	5.64516	14	[ADORA2B, ADSL, AK1, AK8, CMPK1, DCK, DGUOK, ENO2, GPAT4, HK2, PPARA, PPARGC1A, RRM2, UCK1]
GO:0072330	monocarboxylic acid biosynthetic process	GO_BiologicalProcess-EBI-UniProt-GOA_13.06.2018_00h00	6.5133e-07	1.40398e-06	2.86283e-07	7.51494e-07	[6, 7]	Group33	6.66667	12	[ASNSD1, EDN1, ENO2, FASN, HK2, HSD17B12, PPARA, PROX1, PTGES, PTGES2, SCAP, SCD]
GO:1902115	regulation of organelle assembly	GO_BiologicalProcess-EBI-UniProt-GOA_13.06.2018_00h00	6.94086e-07	1.46362e-06	6.94086e-07	1.45758e-06	[3, 4, 5, 6]	Group06	7.38255	11	[ASAP1, DZIP1, EDN1, KIAA1324, MTMR3, PROX1, SAXO1, SCFD1, STIL, VDAC3, VPS4B]
GO:0015079	potassium ion transmembrane transporter activity	GO_MolecularFunction-EBI-UniProt-GOA_13.06.2018_00h00	7.41864e-07	1.53108e-06	1.67513e-12	1.75889e-11	[6, 7]	Group43	7.33333	11	[ABCC9, CNGB3, HCN1, HCN2, KCNB2, KCNE3, KCNJ8, KCNK2, KCNK9, KCNN3, KCNT1]
GO:0030258	lipid modification	GO_BiologicalProcess-EBI-UniProt-GOA_13.06.2018_00h00	7.7644e-07	1.56906e-06	5.73497e-26	2.40869e-24	[4, 5]	Group40	6.55738	12	[ABO, BPNT1, CERK, CPT1B, GBGT1, INPP1, INPP5E, MTMR3, PIK3C2G, PIP5K1C, PPARA, PPARGC1A]
GO:0032838	plasma membrane bounded cell projection cytoplasm	GO_CellularComponent-EBI-UniProt-GOA_13.06.2018_00h00	9.91166e-07	1.9621e-06	9.91166e-07	1.98233e-06	[4, 5, 6, 7, 8]	Group34	8.06452	10	[AK8, CENPF, DNAH17, GLI3, INPP5E, SAXO1, TMEM141, TTLL8, UHMK1, WDR34]
GO:0015931	nucleobase-containing compound transport	GO_BiologicalProcess-EBI-UniProt-GOA_13.06.2018_00h00	1.16548e-06	2.26103e-06	3.97419e-07	9.81858e-07	[5]	Group38	7.00637	11	[ALYREF, GLE1, HSF1, MAGOHB, NUP188, NUP214, NXT1, SLC25A25, SLC35B3, TSC1, ZC3H3]
GO:0060541	respiratory system development	GO_BiologicalProcess-EBI-UniProt-GOA_13.06.2018_00h00	1.32024e-06	2.46276e-06	1.49278e-06	2.84985e-06	[4, 5]	Group32	6.91824	11	[ADAMTSL2, AXIN1, CCBE1, DHCR7, FOXP1, GLI3, HIKESHI, LAMA5, LRP6, PROX1, ZFPM2]
GO:1903532	positive regulation of secretion by cell	GO_BiologicalProcess-EBI-UniProt-GOA_13.06.2018_00h00	1.31892e-06	2.50854e-06	4.58961e-07	1.07091e-06	[3, 4, 5, 6, 7]	Group29	5.70175	13	[ABL1, ADORA2B, ARRB1, CACNA1I, CDK5R2, CSN1S1, EDN1, GSDMD, MAPK11, PTPN23, STXBP1, TM7SF3, VPS4B]
GO:0043413	macromolecule glycosylation	GO_BiologicalProcess-EBI-UniProt-GOA_13.06.2018_00h00	1.43725e-06	2.63043e-06	9.9625e-10	5.23031e-09	[3, 5]	Group37	6.18557	12	[ALG12, ALG6, DOLK, DPM2, EOGT, EXT2, KRTCAP2, MGAT3, MGAT5B, POMT1, RFNG, UGGT2]
GO:0006486	protein glycosylation	GO_BiologicalProcess-EBI-UniProt-GOA_13.06.2018_00h00	1.43725e-06	2.63043e-06	9.9625e-10	5.23031e-09	[4, 6, 7]	Group37	6.18557	12	[ALG12, ALG6, DOLK, DPM2, EOGT, EXT2, KRTCAP2, MGAT3, MGAT5B, POMT1, RFNG, UGGT2]
GO:0006417	regulation of translation	GO_BiologicalProcess-EBI-UniProt-GOA_13.06.2018_00h00	1.67876e-06	3.01555e-06	1.67876e-06	3.06557e-06	[5, 6, 7, 8]	Group01	5.5794	13	[AGO2, DAPK1, EPRS, FAM129A, GLE1, HABP4, PIWIL2, RXRA, TGFBRAP1, TNRC6B, TNRC6C, TSC1, UHMK1]
GO:0010951	negative regulation of endopeptidase activity	GO_BiologicalProcess-EBI-UniProt-GOA_13.06.2018_00h00	1.77936e-06	3.13815e-06	1.67703e-07	5.86959e-07	[7, 8, 9, 10]	Group39	6.06061	12	[ARRB1, CD44, CSN2, CST3, CST7, CST8, CSTL1, MKL1, PAX2, SERPINB10, SERPINB12, SERPINB13]
GO:0003018	vascular process in circulatory system	GO_BiologicalProcess-EBI-UniProt-GOA_13.06.2018_00h00	1.91507e-06	3.31717e-06	3.68142e-08	1.54619e-07	[4]	Group22	8.65385	9	[ADORA2B, AVPR1B, CHRM1, CRP, DBH, EDN1, P2RY2, PDE3A, PTP4A3]
GO:0002065	columnar/cuboidal epithelial cell differentiation	GO_BiologicalProcess-EBI-UniProt-GOA_13.06.2018_00h00	2.42934e-06	4.13415e-06	2.42934e-06	4.0813e-06	[5, 6]	Group00	8.41121	9	[ABL1, ARNTL, ENAM, FOXP1, GPAT4, NKX6-3, PROX1, RXRA, SCRIB]
GO:0071804	cellular potassium ion transport	GO_BiologicalProcess-EBI-UniProt-GOA_13.06.2018_00h00	2.53864e-06	4.24566e-06	1.67513e-12	1.75889e-11	[2, 8]	Group43	6.47059	11	[ABCC9, CNGB3, HCN1, HCN2, KCNB2, KCNE3, KCNJ8, KCNK2, KCNK9, KCNN3, KCNT1]
GO:0071805	potassium ion transmembrane transport	GO_BiologicalProcess-EBI-UniProt-GOA_13.06.2018_00h00	2.53864e-06	4.24566e-06	1.67513e-12	1.75889e-11	[3, 8, 9]	Group43	6.47059	11	[ABCC9, CNGB3, HCN1, HCN2, KCNB2, KCNE3, KCNJ8, KCNK2, KCNK9, KCNN3, KCNT1]
GO:0035967	cellular response to topologically incorrect protein	GO_BiologicalProcess-EBI-UniProt-GOA_13.06.2018_00h00	2.63749e-06	4.33621e-06	1.18668e-05	1.66135e-05	[4, 5]	Group25	9.87654	8	[ATF4, ATF6, HSF1, POMT1, TM7SF3, TOR1A, UFD1, UGGT2]
GO:0031214	biomineral tissue development	GO_BiologicalProcess-EBI-UniProt-GOA_13.06.2018_00h00	2.83467e-06	4.58272e-06	2.73165e-07	7.64861e-07	[4, 5, 6]	Group31	8.25688	9	[AMBN, AMTN, ANKH, ENAM, KLF10, MGP, ODAM, PPARA, STATH]
GO:0005930	axoneme	GO_CellularComponent-EBI-UniProt-GOA_13.06.2018_00h00	2.89543e-06	4.60421e-06	9.91166e-07	1.98233e-06	[3, 4, 5, 6, 7, 8, 9, 10]	Group34	9.7561	8	[AK8, CENPF, DNAH17, GLI3, INPP5E, SAXO1, TMEM141, TTLL8]
GO:0051056	regulation of small GTPase mediated signal transduction	GO_BiologicalProcess-EBI-UniProt-GOA_13.06.2018_00h00	3.27587e-06	5.12515e-06	1.83679e-07	5.93424e-07	[5, 6, 7]	Group27	5.71429	12	[ABL1, ARHGEF17, ARRB1, CYTH1, DNMBP, GARNL3, GBF1, GPR20, RALGAPA2, RALGPS1, RAPGEF1, VAV2]
GO:0050658	RNA transport	GO_BiologicalProcess-EBI-UniProt-GOA_13.06.2018_00h00	4.41811e-06	6.80249e-06	3.97419e-07	9.81858e-07	[4, 5, 7]	Group38	7.82609	9	[ALYREF, GLE1, HSF1, MAGOHB, NUP188, NUP214, NXT1, TSC1, ZC3H3]
GO:0050657	nucleic acid transport	GO_BiologicalProcess-EBI-UniProt-GOA_13.06.2018_00h00	4.41811e-06	6.80249e-06	3.97419e-07	9.81858e-07	[6]	Group38	7.82609	9	[ALYREF, GLE1, HSF1, MAGOHB, NUP188, NUP214, NXT1, TSC1, ZC3H3]
GO:0042476	odontogenesis	GO_BiologicalProcess-EBI-UniProt-GOA_13.06.2018_00h00	4.93706e-06	7.36761e-06	2.73165e-07	7.64861e-07	[4, 5, 6, 7]	Group31	9.09091	8	[AMBN, AMTN, ENAM, GLI3, LAMA5, LRP6, ODAM, PPARA]
GO:0015698	inorganic anion transport	GO_BiologicalProcess-EBI-UniProt-GOA_13.06.2018_00h00	4.92217e-06	7.46017e-06	5.88385e-06	9.15265e-06	[6]	Group23	6.75676	10	[ANKH, LRRC8A, P2RY6, SLC20A2, SLC26A9, SLC34A2, SLC37A1, SLC4A4, SLC4A5, VDAC3]
GO:0005085	guanyl-nucleotide exchange factor activity	GO_MolecularFunction-EBI-UniProt-GOA_13.06.2018_00h00	5.43979e-06	7.99485e-06	1.83679e-07	5.93424e-07	[2, 5]	Group27	5.97826	11	[ARHGEF17, CYTH1, DENND3, DENND6B, DNMBP, EIF2B3, GBF1, RALGDS, RALGPS1, RAPGEF1, VAV2]
GO:0051236	establishment of RNA localization	GO_BiologicalProcess-EBI-UniProt-GOA_13.06.2018_00h00	5.85187e-06	8.34753e-06	3.97419e-07	9.81858e-07	[3, 4]	Group38	7.56302	9	[ALYREF, GLE1, HSF1, MAGOHB, NUP188, NUP214, NXT1, TSC1, ZC3H3]
GO:0009791	post-embryonic development	GO_BiologicalProcess-EBI-UniProt-GOA_13.06.2018_00h00	5.84374e-06	8.46034e-06	5.84374e-06	9.43989e-06	[2, 3, 4]	Group03	8.88889	8	[ABL1, AGO2, APOB, CCDC47, DHCR7, ETNK2, ITPR1, PYGO2]
GO:0006650	glycerophospholipid metabolic process	GO_BiologicalProcess-EBI-UniProt-GOA_13.06.2018_00h00	6.03071e-06	8.47796e-06	5.73497e-26	2.40869e-24	[5, 6]	Group40	5.91398	11	[AGPAT2, BPNT1, CHKB, DPM2, ETNK2, GPAT4, INPP1, INPP5E, MTMR3, PIK3C2G, PIP5K1C]
GO:0008654	phospholipid biosynthetic process	GO_BiologicalProcess-EBI-UniProt-GOA_13.06.2018_00h00	6.70701e-06	9.1631e-06	5.73497e-26	2.40869e-24	[4, 5, 6]	Group40	7.43802	9	[AGPAT2, CHKB, DOLK, DPM2, ETNK2, GPAT4, PIK3C2G, PMVK, SGMS1]
GO:0008654	phospholipid biosynthetic process	GO_BiologicalProcess-EBI-UniProt-GOA_13.06.2018_00h00	6.70701e-06	9.1631e-06	1.39684e-20	2.93337e-19	[4, 5, 6]	Group42	7.43802	9	[AGPAT2, CHKB, DOLK, DPM2, ETNK2, GPAT4, PIK3C2G, PMVK, SGMS1]
GO:0008202	steroid metabolic process	GO_BiologicalProcess-EBI-UniProt-GOA_13.06.2018_00h00	6.67686e-06	9.25222e-06	2.68803e-07	8.06409e-07	[4]	Group30	5.85106	11	[AFP, APOB, CSN1S1, DHCR7, GC, HSD17B12, PMVK, PROX1, SCAP, SULT1B1, SULT1E1]
GO:0061448	connective tissue development	GO_BiologicalProcess-EBI-UniProt-GOA_13.06.2018_00h00	7.02198e-06	9.46016e-06	7.02198e-06	1.0533e-05	[4]	Group15	5.82011	11	[CD44, COL5A1, CSGALNACT1, EDN1, GLI3, LRP6, MGP, PPARGC1A, SLC25A25, SOX5, ZBTB16]
GO:0031668	cellular response to extracellular stimulus	GO_BiologicalProcess-EBI-UniProt-GOA_13.06.2018_00h00	7.84921e-06	1.02888e-05	2.26277e-06	3.95985e-06	[3, 4]	Group26	6.41026	10	[ADORA2B, ALB, AQP2, ATF4, DEPDC5, GSDMD, KIAA1324, KLF10, MTMR3, RPTOR]
KEGG:04020	Calcium signaling pathway	KEGG_13.06.2018	7.75912e-06	1.03101e-05	7.75912e-06	1.12373e-05	[-1]	Group18	5.75916	11	[ADORA2B, AVPR1B, CACNA1B, CACNA1I, CHRM1, ITPR1, NTSR1, P2RX6, PPP3CC, TACR1, VDAC3]
GO:0009124	nucleoside monophosphate biosynthetic process	GO_BiologicalProcess-EBI-UniProt-GOA_13.06.2018_00h00	1.0595e-05	1.37028e-05	5.43797e-16	7.61316e-15	[6, 7, 8]	Group41	7.03125	9	[ADSL, DCK, DGUOK, ENO2, ENTPD8, HK2, PPARA, PPARGC1A, UCK1]
GO:0009124	nucleoside monophosphate biosynthetic process	GO_BiologicalProcess-EBI-UniProt-GOA_13.06.2018_00h00	1.0595e-05	1.37028e-05	1.39684e-20	2.93337e-19	[6, 7, 8]	Group42	7.03125	9	[ADSL, DCK, DGUOK, ENO2, ENTPD8, HK2, PPARA, PPARGC1A, UCK1]
GO:0034404	nucleobase-containing small molecule biosynthetic process	GO_BiologicalProcess-EBI-UniProt-GOA_13.06.2018_00h00	1.20083e-05	1.51273e-05	5.43797e-16	7.61316e-15	[4, 5, 6]	Group41	6.92308	9	[DERA, ENO2, ENTPD2, HK2, PDC, PDE3A, PDE9A, PPARA, UCK1]
GO:0034404	nucleobase-containing small molecule biosynthetic process	GO_BiologicalProcess-EBI-UniProt-GOA_13.06.2018_00h00	1.20083e-05	1.51273e-05	1.39684e-20	2.93337e-19	[4, 5, 6]	Group42	6.92308	9	[DERA, ENO2, ENTPD2, HK2, PDC, PDE3A, PDE9A, PPARA, UCK1]
GO:0042742	defense response to bacterium	GO_BiologicalProcess-EBI-UniProt-GOA_13.06.2018_00h00	1.21724e-05	1.51375e-05	1.21724e-05	1.64917e-05	[4, 5, 6]	Group10	6.09756	10	[ADGRB1, ANKRD17, CARD9, CSN1S2, GSDMD, HSTN, JCHAIN, KLRK1, STATH, SYT11]
GO:0035966	response to topologically incorrect protein	GO_BiologicalProcess-EBI-UniProt-GOA_13.06.2018_00h00	1.18668e-05	1.51458e-05	1.18668e-05	1.66135e-05	[3, 4]	Group25	8.08081	8	[ATF4, ATF6, HSF1, POMT1, TM7SF3, TOR1A, UFD1, UGGT2]
GO:0031406	carboxylic acid binding	GO_MolecularFunction-EBI-UniProt-GOA_13.06.2018_00h00	1.44284e-05	1.77159e-05	1.44284e-05	1.89373e-05	[4]	Group07	6.76692	9	[ALB, CD44, DBH, FCN1, GRIN2B, GRM7, P4HA3, PAEP, RXRA]
GO:0035770	ribonucleoprotein granule	GO_CellularComponent-EBI-UniProt-GOA_13.06.2018_00h00	1.75029e-05	2.12222e-05	1.75029e-05	2.22764e-05	[3, 4, 5, 6, 7]	Group09	5.84795	10	[AGO2, ARNTL, GHR, GRSF1, HABP4, HSF1, PIWIL2, RPTOR, UHMK1, USP3]
GO:0034329	cell junction assembly	GO_BiologicalProcess-EBI-UniProt-GOA_13.06.2018_00h00	1.9385e-05	2.32141e-05	1.9385e-05	2.39462e-05	[4]	Group08	6.52174	9	[ABL1, LAMC1, PPM1F, PTK2, PTPRO, RAPGEF1, TBCD, TNS1, TSC1]
GO:0090257	regulation of muscle system process	GO_BiologicalProcess-EBI-UniProt-GOA_13.06.2018_00h00	2.05329e-05	2.42889e-05	2.05329e-05	2.46394e-05	[4, 5]	Group16	6.47482	9	[ADORA2B, CHRM1, CTNNA3, EDN1, KCNE3, PDE9A, PROK2, PTK2, TACR1]
GO:0030324	lung development	GO_BiologicalProcess-EBI-UniProt-GOA_13.06.2018_00h00	2.05329e-05	2.42889e-05	1.49278e-06	2.84985e-06	[4, 5, 6, 7]	Group32	6.47482	9	[ADAMTSL2, CCBE1, DHCR7, FOXP1, GLI3, HIKESHI, LAMA5, PROX1, ZFPM2]
GO:0030323	respiratory tube development	GO_BiologicalProcess-EBI-UniProt-GOA_13.06.2018_00h00	2.43291e-05	2.84328e-05	1.49278e-06	2.84985e-06	[4, 5, 6]	Group32	6.33803	9	[ADAMTSL2, CCBE1, DHCR7, FOXP1, GLI3, HIKESHI, LAMA5, PROX1, ZFPM2]
GO:0044798	nuclear transcription factor complex	GO_CellularComponent-EBI-UniProt-GOA_13.06.2018_00h00	2.8705e-05	3.31475e-05	2.8705e-05	3.34892e-05	[3, 4, 5, 6, 7, 8, 9]	Group12	6.2069	9	[ATF4, EDF1, FOXH1, GTF3C4, GTF3C5, PYGO2, RXRA, TAF1B, TAF4B]
KEGG:04670	Leukocyte transendothelial migration	KEGG_13.06.2018	2.91981e-05	3.33201e-05	2.91981e-05	3.31438e-05	[-1]	Group20	7.14286	8	[ACTG1, CLDN10, CLDN5, CTNNA3, MAPK11, MAPK12, PTK2, VAV2]
GO:0030176	integral component of endoplasmic reticulum membrane	GO_CellularComponent-EBI-UniProt-GOA_13.06.2018_00h00	2.91981e-05	3.33201e-05	3.75853e-05	3.94646e-05	[4, 5, 6, 7, 8, 9, 10, 11, 12]	Group24	7.14286	8	[ATF6, DHCR7, DOLK, DPM2, ITPR1, SGMS1, SLC35B3, SLC37A1]
GO:0016197	endosomal transport	GO_BiologicalProcess-EBI-UniProt-GOA_13.06.2018_00h00	3.03044e-05	3.41805e-05	3.03044e-05	3.34943e-05	[4, 5]	Group04	6.16438	9	[ENTR1, GBF1, LAPTM4B, MICALL1, PTPN23, RAB6A, SNX18, STX6, VPS4B]
GO:0048738	cardiac muscle tissue development	GO_BiologicalProcess-EBI-UniProt-GOA_13.06.2018_00h00	3.03044e-05	3.41805e-05	3.03044e-05	3.34943e-05	[5, 6, 7]	Group13	6.16438	9	[ADAMTS9, EDN1, FOXH1, FOXP1, MAPK11, PROX1, RXRA, TSC1, ZFPM2]
GO:0009142	nucleoside triphosphate biosynthetic process	GO_BiologicalProcess-EBI-UniProt-GOA_13.06.2018_00h00	3.11315e-05	3.47098e-05	5.43797e-16	7.61316e-15	[6, 7, 8]	Group41	7.07965	8	[AK1, AK8, CMPK1, ENO2, HK2, PPARA, PPARGC1A, UCK1]
GO:0009142	nucleoside triphosphate biosynthetic process	GO_BiologicalProcess-EBI-UniProt-GOA_13.06.2018_00h00	3.11315e-05	3.47098e-05	1.39684e-20	2.93337e-19	[6, 7, 8]	Group42	7.07965	8	[AK1, AK8, CMPK1, ENO2, HK2, PPARA, PPARGC1A, UCK1]
KEGG:04072	Phospholipase D signaling pathway	KEGG_13.06.2018	3.55628e-05	3.91999e-05	3.55628e-05	3.82984e-05	[-1]	Group19	6.04027	9	[AGPAT2, AVPR1B, CYTH1, DNM1, GRM7, PIP5K1C, PLA2G4A, RALGDS, TSC1]
GO:0031227	intrinsic component of endoplasmic reticulum membrane	GO_CellularComponent-EBI-UniProt-GOA_13.06.2018_00h00	3.75853e-05	4.09638e-05	3.75853e-05	3.94646e-05	[3, 4, 5, 6, 7, 8, 9, 10, 11]	Group24	6.89655	8	[ATF6, DHCR7, DOLK, DPM2, ITPR1, SGMS1, SLC35B3, SLC37A1]
GO:0004866	endopeptidase inhibitor activity	GO_MolecularFunction-EBI-UniProt-GOA_13.06.2018_00h00	4.60398e-05	4.96207e-05	1.67703e-07	5.86959e-07	[5]	Group39	5.84416	9	[ARRB1, CSN2, CST3, CST7, CST8, CSTL1, SERPINB10, SERPINB12, SERPINB13]
GO:0006643	membrane lipid metabolic process	GO_BiologicalProcess-EBI-UniProt-GOA_13.06.2018_00h00	4.84207e-05	5.16133e-05	4.84207e-05	4.96017e-05	[4, 5]	Group02	5.80645	9	[ABO, CEL, CERK, CERS5, DPM2, ENPP7, GBGT1, ORMDL1, SGMS1]
GO:0051648	vesicle localization	GO_BiologicalProcess-EBI-UniProt-GOA_13.06.2018_00h00	4.84207e-05	5.16133e-05	4.84207e-05	4.96017e-05	[4]	Group14	5.80645	9	[DNM1, EXOC4, GBF1, SCRIB, SEC16A, SEC16B, SYNDIG1, SYT11, TOR1A]
GO:0042594	response to starvation	GO_BiologicalProcess-EBI-UniProt-GOA_13.06.2018_00h00	5.38733e-05	5.68012e-05	2.26277e-06	3.95985e-06	[3, 5]	Group26	6.55738	8	[ALB, ATF4, DEPDC5, GCGR, KIAA1324, KLF10, MTMR3, RPTOR]
GO:1901617	organic hydroxy compound biosynthetic process	GO_BiologicalProcess-EBI-UniProt-GOA_13.06.2018_00h00	6.19437e-05	6.4608e-05	2.68803e-07	8.06409e-07	[4]	Group30	5.625	9	[APOB, DBH, DCT, DHCR7, GOT1, PMVK, PROX1, SCAP, SPR]
GO:0061135	endopeptidase regulator activity	GO_MolecularFunction-EBI-UniProt-GOA_13.06.2018_00h00	6.19437e-05	6.4608e-05	1.67703e-07	5.86959e-07	[4]	Group39	5.625	9	[ARRB1, CSN2, CST3, CST7, CST8, CSTL1, SERPINB10, SERPINB12, SERPINB13]
GO:0015103	inorganic anion transmembrane transporter activity	GO_MolecularFunction-EBI-UniProt-GOA_13.06.2018_00h00	6.77027e-05	6.98634e-05	5.88385e-06	9.15265e-06	[4, 5]	Group23	6.34921	8	[ANKH, LRRC8A, SLC26A9, SLC34A2, SLC37A1, SLC4A4, SLC4A5, VDAC3]
GO:0051168	nuclear export	GO_BiologicalProcess-EBI-UniProt-GOA_13.06.2018_00h00	7.15857e-05	7.30927e-05	3.97419e-07	9.81858e-07	[6, 7]	Group38	6.29921	8	[GLE1, NUP188, NUP214, NXT1, STRADA, TSC1, UHMK1, ZC3H3]
KEGG:04728	Dopaminergic synapse	KEGG_13.06.2018	8.9016e-05	8.99432e-05	8.9016e-05	8.9016e-05	[-1]	Group21	6.10687	8	[ARNTL, ATF4, CACNA1B, GRIN2B, ITPR1, MAPK11, MAPK12, PPP3CC]
GO:0042445	hormone metabolic process	GO_BiologicalProcess-EBI-UniProt-GOA_13.06.2018_00h00	0.000155857	0.000155857	2.68803e-07	8.06409e-07	[2, 4]	Group30	5.6338	8	[AFP, CSN1S1, DGAT1, DHCR7, HSD17B12, PCSK2, SULT1B1, SULT1E1]
